# Supplementary material for: Micrometric pyrite catalyzes abiotic sulfidogenesis from elemental sulfur and hydrogen
Source: Sci Rep. 2024 Jul 31;14:17702. doi: 10.1038/s41598-024-66006-z (PMC11291890; doi:10.1038/s41598-024-66006-z)
Supplement: Supplementary file 1 — Supplementary Information 1. [file 41598_2024_66006_MOESM1_ESM.xlsx]

## Sheet: H2-theoretical-calc
	H2 GC - standards & samples
	Standards	Area (raw measurements)			ppm
		0	standards day 7	standards day 21
	3000 ppm H2, CH4, CO, 3500 CO2 0.2ml tot 1 ml spuit zonder lock		0.1848	0.1981		3000	3000
	air		0.0004	0.0005
	0.0001% H2 0.2 mL		0.0005	0.0006		1	1
	0.001% H2 0.2 mL		0.0022	0.0011		10	10
	0.01% H2 0.2 mL		0.008	0.0063		100	100
	0.1% H2 0.2 mL		0.0922	0.089		1000	1000
	1% H2 0.2 mL		0.7175	0.7135		10000	10000
	air		0.0003	0.001
		a (slope)	7e-05	7e-05
	Bottle ID	experimental replicates	technical replicates	description
	46	a, b, c	1, 2
	47	a, b, c	1, 2
		Area (raw measurements)			ppm (= AREA/slope)				mM (using molar V of 100% gas at 1.7 atm) see below			uM
	Sample	0	7	21	0	7	21		0	7	21	ave d21 (uM)	stdev
	46A-1		0.0011	0.002		15.7143	28.5714			0.0011074	0.00201345
	46A-2		0.0016	0.0021		22.8571	30			0.00161076	0.00211412
	46B-1		0.0023	0.001		32.8571	14.2857			0.00231546	0.00100672
	46B-2		0.002	0.0011		28.5714	15.7143			0.00201345	0.0011074
	46C-1		0.005	0.0009		71.4286	12.8571	Ave		0.00503362	0.000906051
	46C-2		0.0049	0.0016		70	22.8571	21 +- 7 ppm		0.00493294	0.00161076	0.00145975	0.00052793
	47A-1		0.0019	0.0039		27.1429	55.7143			0.00191277	0.00392622	1.45975	0.52793
	47A-2		0.0025	0.0045		35.7143	64.2857			0.00251681	0.00453026
	47B-1		0.0012	0.0017		17.1429	24.2857			0.00120807	0.00171143
	47B-2		0.0012	0.0017		17.1429	24.2857			0.00120807	0.00171143
	47C-1		0.001	0.0018		14.2857	25.7143	Ave		0.00100672	0.0018121
	47C-2		0.0014	0.0015		20	21.4286	36 +- 19 ppm		0.00140941	0.00151009	0.00253359	0.00133012
	air		0.0004	0.0004		5.71429	5.71429			0.000402689	0.000402689	2.53359	1.33012
	Theoretical max [H2]
	From % to ppm to mM at specific pressure					Molar volume gas		n/V = p/(RT)		Henry's constant > conversion to mol/L / mol/L
			mM ideal gas			p (atm)	1	1.7			298K	353K
	%	ppm	1 atm	1.7 atm		p (Pa)	101325	172252			0	-0.000521155	T dependence constant (K)
	100	1000000	41.4533	70.4706		R	8.314	8.314			0.00078	0.000601073	(mol/kg*bar)
	10	100000	4.14533	7.04706		T	294	294			1282.05	1663.69	bar/(mol/kg)
	1	10000	0.414533	0.704706		n/V (mol/L)	0.0414533	0.0704706			43683.8	56687.6	(mol/m3)/(mol/kg)
	0.1	1000	0.0414533	0.0704706		V/n (L/mol)	24.1235	14.1903			43.6838	56.6876	(mol/l)/(mol/l)
	0.01	100	0.00414533	0.00704706		Heating to 353 results in pressure:
	0.001	10	0.000414533	0.000704706		p (Pa) (353K)=nRT/V		206820
	0.0001	1	4.14533e-05	7.04706e-05		p (atm)		2.04116
	Theoretical maximum H2 concentration
	H2 production from reaction Fe2+ + 2H2S -> FeS2 + H2 + 2H+
	H2S (aq) at time 0 is approximately 1 mM (total in bottle expressed over 50 mL liquid)
	so total mmol added is 1 mM * 0.05L = 0.050 mmol
	total mmol H2S		0.05	mmol
	Assuming:		Fe2+ + 2H2S -> FeS2 + H2 + 2H+
	Then		0.025	max mmol H2 formed
	What is speciation of this H2 over liquid and gas phase?
	Henry (353K)	56.6876	mM(gas)/mM(liquid)
	V liq (L)	0.05
	V gas (L)	0.067
	c liq (mM)	0.00649676
	c gas (mM)	0.368286
	check	0.025	mmol
	How much ppm would this be, assuming 1.7 atm at RT to calculate molar volume of gas
	n/V ideal gas (1.7 atm)	70.4706	mM	= 100 % = 1.000.000 ppm
	theoretical max H2	5226.09	ppm
