# Supplementary material for: Micrometric pyrite catalyzes abiotic sulfidogenesis from elemental sulfur and hydrogen
Source: Sci Rep. 2024 Jul 31;14:17702. doi: 10.1038/s41598-024-66006-z (PMC11291890; doi:10.1038/s41598-024-66006-z)
Supplement: Supplementary file 2 — Supplementary Information 2. [file 41598_2024_66006_MOESM2_ESM.zip]

Archive with 281 entries (222 files):
- vandergraaf_et_al2023_pyrite/
- vandergraaf_et_al2023_pyrite/.Rhistory
- vandergraaf_et_al2023_pyrite/.DS_Store
- __MACOSX/vandergraaf_et_al2023_pyrite/._.DS_Store
- vandergraaf_et_al2023_pyrite/input/
- vandergraaf_et_al2023_pyrite/vandergraaf_et_al_pyrite.Rmd
- __MACOSX/vandergraaf_et_al2023_pyrite/._vandergraaf_et_al_pyrite.Rmd
- vandergraaf_et_al2023_pyrite/vandergraaf_et_al2023_pyrite.Rproj
- __MACOSX/vandergraaf_et_al2023_pyrite/._vandergraaf_et_al2023_pyrite.Rproj
- vandergraaf_et_al2023_pyrite/.RData
- vandergraaf_et_al2023_pyrite/figures/
- vandergraaf_et_al2023_pyrite/.Rproj.user/
- vandergraaf_et_al2023_pyrite/input/ctasre2_pH.csv
- __MACOSX/vandergraaf_et_al2023_pyrite/input/._ctasre2_pH.csv
- vandergraaf_et_al2023_pyrite/input/ctasre2_h2s.csv
- __MACOSX/vandergraaf_et_al2023_pyrite/input/._ctasre2_h2s.csv
- vandergraaf_et_al2023_pyrite/input/H2_test_sd.csv
- __MACOSX/vandergraaf_et_al2023_pyrite/input/._H2_test_sd.csv
- vandergraaf_et_al2023_pyrite/input/ctasre_rates.csv
- __MACOSX/vandergraaf_et_al2023_pyrite/input/._ctasre_rates.csv
- vandergraaf_et_al2023_pyrite/input/.DS_Store
- __MACOSX/vandergraaf_et_al2023_pyrite/input/._.DS_Store
- vandergraaf_et_al2023_pyrite/input/ctasre1_liqV.csv
- __MACOSX/vandergraaf_et_al2023_pyrite/input/._ctasre1_liqV.csv
- vandergraaf_et_al2023_pyrite/input/ctasre2_pHcal.csv
- __MACOSX/vandergraaf_et_al2023_pyrite/input/._ctasre2_pHcal.csv
- vandergraaf_et_al2023_pyrite/input/ctasre1_mean+sd.csv
- __MACOSX/vandergraaf_et_al2023_pyrite/input/._ctasre1_mean+sd.csv
- vandergraaf_et_al2023_pyrite/input/ctasre3_H2S.csv
- __MACOSX/vandergraaf_et_al2023_pyrite/input/._ctasre3_H2S.csv
- vandergraaf_et_al2023_pyrite/input/ctasre-IC-1-10.csv
- __MACOSX/vandergraaf_et_al2023_pyrite/input/._ctasre-IC-1-10.csv
- vandergraaf_et_al2023_pyrite/input/ctasre6_liqV.csv
- __MACOSX/vandergraaf_et_al2023_pyrite/input/._ctasre6_liqV.csv
- vandergraaf_et_al2023_pyrite/input/ctasre6_pHcalvalues.csv
- __MACOSX/vandergraaf_et_al2023_pyrite/input/._ctasre6_pHcalvalues.csv
- vandergraaf_et_al2023_pyrite/input/ctasre1_h2s.csv
- __MACOSX/vandergraaf_et_al2023_pyrite/input/._ctasre1_h2s.csv
- vandergraaf_et_al2023_pyrite/input/ctasre4_ph.csv
- __MACOSX/vandergraaf_et_al2023_pyrite/input/._ctasre4_ph.csv
- vandergraaf_et_al2023_pyrite/input/ctasre_lagphase.csv
- __MACOSX/vandergraaf_et_al2023_pyrite/input/._ctasre_lagphase.csv
- vandergraaf_et_al2023_pyrite/input/ctasre1_ferrozine2.csv
- __MACOSX/vandergraaf_et_al2023_pyrite/input/._ctasre1_ferrozine2.csv
- vandergraaf_et_al2023_pyrite/input/ctasre1_sampleVS.csv
- __MACOSX/vandergraaf_et_al2023_pyrite/input/._ctasre1_sampleVS.csv
- vandergraaf_et_al2023_pyrite/input/ctasre6_pH.csv
- __MACOSX/vandergraaf_et_al2023_pyrite/input/._ctasre6_pH.csv
- vandergraaf_et_al2023_pyrite/input/ctasre6_sampleVS.csv
- __MACOSX/vandergraaf_et_al2023_pyrite/input/._ctasre6_sampleVS.csv
- vandergraaf_et_al2023_pyrite/input/ctasre1_pHcalvalues.csv
- __MACOSX/vandergraaf_et_al2023_pyrite/input/._ctasre1_pHcalvalues.csv
- vandergraaf_et_al2023_pyrite/input/ctasre1_ferrozine1.csv
- __MACOSX/vandergraaf_et_al2023_pyrite/input/._ctasre1_ferrozine1.csv
- vandergraaf_et_al2023_pyrite/input/phreeqc/
- vandergraaf_et_al2023_pyrite/input/ctasre4_pHcalvalues.csv
- __MACOSX/vandergraaf_et_al2023_pyrite/input/._ctasre4_pHcalvalues.csv
- vandergraaf_et_al2023_pyrite/input/ctasre4_sampleVS.csv
- __MACOSX/vandergraaf_et_al2023_pyrite/input/._ctasre4_sampleVS.csv
- vandergraaf_et_al2023_pyrite/input/ctasre3_sampleVS.csv
- __MACOSX/vandergraaf_et_al2023_pyrite/input/._ctasre3_sampleVS.csv
- vandergraaf_et_al2023_pyrite/input/ctasre3_liqV.csv
- __MACOSX/vandergraaf_et_al2023_pyrite/input/._ctasre3_liqV.csv
- vandergraaf_et_al2023_pyrite/input/ctasre2_liqV.csv
- __MACOSX/vandergraaf_et_al2023_pyrite/input/._ctasre2_liqV.csv
- vandergraaf_et_al2023_pyrite/input/ctasre5_H2S.csv
- __MACOSX/vandergraaf_et_al2023_pyrite/input/._ctasre5_H2S.csv
- vandergraaf_et_al2023_pyrite/input/ctasre3_pH.csv
- __MACOSX/vandergraaf_et_al2023_pyrite/input/._ctasre3_pH.csv
- vandergraaf_et_al2023_pyrite/input/ctasre2_sampleVS.csv
- __MACOSX/vandergraaf_et_al2023_pyrite/input/._ctasre2_sampleVS.csv
- vandergraaf_et_al2023_pyrite/input/ctasre5_sampleVS.csv
- __MACOSX/vandergraaf_et_al2023_pyrite/input/._ctasre5_sampleVS.csv
- vandergraaf_et_al2023_pyrite/input/ctasre4_ferr4.csv
- __MACOSX/vandergraaf_et_al2023_pyrite/input/._ctasre4_ferr4.csv
- vandergraaf_et_al2023_pyrite/input/H2_test_average.csv
- __MACOSX/vandergraaf_et_al2023_pyrite/input/._H2_test_average.csv
- vandergraaf_et_al2023_pyrite/input/ctasre4_H2S.csv
- __MACOSX/vandergraaf_et_al2023_pyrite/input/._ctasre4_H2S.csv
- vandergraaf_et_al2023_pyrite/input/ctasre1_ph.csv
- __MACOSX/vandergraaf_et_al2023_pyrite/input/._ctasre1_ph.csv
- vandergraaf_et_al2023_pyrite/input/ctasre3_pHcalvalues.csv
- __MACOSX/vandergraaf_et_al2023_pyrite/input/._ctasre3_pHcalvalues.csv
- vandergraaf_et_al2023_pyrite/input/ctasre5_pH.csv
- __MACOSX/vandergraaf_et_al2023_pyrite/input/._ctasre5_pH.csv
- vandergraaf_et_al2023_pyrite/input/ctasre-decriptions.csv
- __MACOSX/vandergraaf_et_al2023_pyrite/input/._ctasre-decriptions.csv
- vandergraaf_et_al2023_pyrite/input/ctasre6_H2S.csv
- __MACOSX/vandergraaf_et_al2023_pyrite/input/._ctasre6_H2S.csv
- vandergraaf_et_al2023_pyrite/input/ctasre5_pHcalvalues.csv
- __MACOSX/vandergraaf_et_al2023_pyrite/input/._ctasre5_pHcalvalues.csv
- vandergraaf_et_al2023_pyrite/input/ctasre4_liqV.csv
- __MACOSX/vandergraaf_et_al2023_pyrite/input/._ctasre4_liqV.csv
- vandergraaf_et_al2023_pyrite/input/ctasre5_liqV.csv
- __MACOSX/vandergraaf_et_al2023_pyrite/input/._ctasre5_liqV.csv
- vandergraaf_et_al2023_pyrite/figures/paper/
- vandergraaf_et_al2023_pyrite/.Rproj.user/shared/
- vandergraaf_et_al2023_pyrite/.Rproj.user/73066348/
- vandergraaf_et_al2023_pyrite/input/phreeqc/sulfide_species_pH.csv
- __MACOSX/vandergraaf_et_al2023_pyrite/input/phreeqc/._sulfide_species_pH.csv
- vandergraaf_et_al2023_pyrite/input/phreeqc/sulfide_species_pH_revised.csv
- __MACOSX/vandergraaf_et_al2023_pyrite/input/phreeqc/._sulfide_species_pH_revised.csv
- vandergraaf_et_al2023_pyrite/input/phreeqc/sulfide_species_pH.xlsx
- __MACOSX/vandergraaf_et_al2023_pyrite/input/phreeqc/._sulfide_species_pH.xlsx
- vandergraaf_et_al2023_pyrite/input/phreeqc/FeS_SI_T80_pH_revised.csv
- __MACOSX/vandergraaf_et_al2023_pyrite/input/phreeqc/._FeS_SI_T80_pH_revised.csv
- vandergraaf_et_al2023_pyrite/input/phreeqc/FeS_SI_T80_pH.csv
- __MACOSX/vandergraaf_et_al2023_pyrite/input/phreeqc/._FeS_SI_T80_pH.csv
- vandergraaf_et_al2023_pyrite/figures/paper/SIFig5_salinity.pdf
- vandergraaf_et_al2023_pyrite/figures/paper/fig3b_phr_fes_si_pH_higherH2S.pdf
- vandergraaf_et_al2023_pyrite/figures/paper/SIFig1_ctasre1_H2S.pdf
- __MACOSX/vandergraaf_et_al2023_pyrite/figures/paper/._SIFig1_ctasre1_H2S.pdf
- vandergraaf_et_al2023_pyrite/figures/paper/fig3a_phr_polysulfides_pH.pdf
- vandergraaf_et_al2023_pyrite/figures/paper/SI_Fig5B_salinity_pH.pdf
- vandergraaf_et_al2023_pyrite/figures/paper/SI_Fig5A_salinity_H2S.pdf
- vandergraaf_et_al2023_pyrite/figures/paper/fig1a_combined_H2S.pdf
- vandergraaf_et_al2023_pyrite/figures/paper/fig1b_combined_pH-Fe.pdf
- vandergraaf_et_al2023_pyrite/figures/paper/SI_Fig3.pdf
- __MACOSX/vandergraaf_et_al2023_pyrite/figures/paper/._SI_Fig3.pdf
- vandergraaf_et_al2023_pyrite/figures/paper/SI_Fig2.pdf
- __MACOSX/vandergraaf_et_al2023_pyrite/figures/paper/._SI_Fig2.pdf
- vandergraaf_et_al2023_pyrite/figures/paper/SIFig1_ctasre1_pH.pdf
- __MACOSX/vandergraaf_et_al2023_pyrite/figures/paper/._SIFig1_ctasre1_pH.pdf
- vandergraaf_et_al2023_pyrite/.Rproj.user/shared/notebooks/
- vandergraaf_et_al2023_pyrite/.Rproj.user/73066348/pcs/
- vandergraaf_et_al2023_pyrite/.Rproj.user/73066348/bibliography-index/
- vandergraaf_et_al2023_pyrite/.Rproj.user/73066348/tutorial/
- vandergraaf_et_al2023_pyrite/.Rproj.user/73066348/saved_source_markers
- vandergraaf_et_al2023_pyrite/.Rproj.user/73066348/explorer-cache/
- vandergraaf_et_al2023_pyrite/.Rproj.user/73066348/rmd-outputs
- vandergraaf_et_al2023_pyrite/.Rproj.user/73066348/sources/
- vandergraaf_et_al2023_pyrite/.Rproj.user/73066348/profiles-cache/
- vandergraaf_et_al2023_pyrite/.Rproj.user/73066348/ctx/
- vandergraaf_et_al2023_pyrite/.Rproj.user/73066348/viewer-cache/
- vandergraaf_et_al2023_pyrite/.Rproj.user/73066348/presentation/
- vandergraaf_et_al2023_pyrite/.Rproj.user/shared/notebooks/E8D73791-vandergraaf_et_al_pyrite/
- vandergraaf_et_al2023_pyrite/.Rproj.user/shared/notebooks/paths
- vandergraaf_et_al2023_pyrite/.Rproj.user/shared/notebooks/patch-chunk-names
- vandergraaf_et_al2023_pyrite/.Rproj.user/shared/notebooks/D58A4AC8-vandergraaf_et_al_pyrite/
- vandergraaf_et_al2023_pyrite/.Rproj.user/73066348/pcs/source-pane.pper
- vandergraaf_et_al2023_pyrite/.Rproj.user/73066348/pcs/windowlayoutstate.pper
- vandergraaf_et_al2023_pyrite/.Rproj.user/73066348/pcs/workbench-pane.pper
- vandergraaf_et_al2023_pyrite/.Rproj.user/73066348/pcs/files-pane.pper
- vandergraaf_et_al2023_pyrite/.Rproj.user/73066348/sources/prop/
- vandergraaf_et_al2023_pyrite/.Rproj.user/73066348/sources/per/
- vandergraaf_et_al2023_pyrite/.Rproj.user/73066348/sources/session-ce5a1a83/
- vandergraaf_et_al2023_pyrite/.Rproj.user/shared/notebooks/E8D73791-vandergraaf_et_al_pyrite/1/
- vandergraaf_et_al2023_pyrite/.Rproj.user/shared/notebooks/D58A4AC8-vandergraaf_et_al_pyrite/1/
- vandergraaf_et_al2023_pyrite/.Rproj.user/73066348/sources/prop/963A7560
- vandergraaf_et_al2023_pyrite/.Rproj.user/73066348/sources/prop/66DAF0BA
- vandergraaf_et_al2023_pyrite/.Rproj.user/73066348/sources/prop/5CA7659E
- vandergraaf_et_al2023_pyrite/.Rproj.user/73066348/sources/prop/INDEX
- vandergraaf_et_al2023_pyrite/.Rproj.user/73066348/sources/prop/8033F5A1
- vandergraaf_et_al2023_pyrite/.Rproj.user/73066348/sources/prop/2076B12A
- vandergraaf_et_al2023_pyrite/.Rproj.user/73066348/sources/per/u/
- vandergraaf_et_al2023_pyrite/.Rproj.user/73066348/sources/per/t/
- vandergraaf_et_al2023_pyrite/.Rproj.user/73066348/sources/session-ce5a1a83/D5E8A2ED
- vandergraaf_et_al2023_pyrite/.Rproj.user/73066348/sources/session-ce5a1a83/D5E8A2ED-contents
- vandergraaf_et_al2023_pyrite/.Rproj.user/73066348/sources/session-ce5a1a83/lock_file
- vandergraaf_et_al2023_pyrite/.Rproj.user/shared/notebooks/E8D73791-vandergraaf_et_al_pyrite/1/73066348ce5a1a83/
- vandergraaf_et_al2023_pyrite/.Rproj.user/shared/notebooks/E8D73791-vandergraaf_et_al_pyrite/1/73066348881e7de1/
- vandergraaf_et_al2023_pyrite/.Rproj.user/shared/notebooks/E8D73791-vandergraaf_et_al_pyrite/1/s/
- vandergraaf_et_al2023_pyrite/.Rproj.user/shared/notebooks/E8D73791-vandergraaf_et_al_pyrite/1/7306634830d4150f/
- vandergraaf_et_al2023_pyrite/.Rproj.user/shared/notebooks/D58A4AC8-vandergraaf_et_al_pyrite/1/73066348881e7de1/
- vandergraaf_et_al2023_pyrite/.Rproj.user/shared/notebooks/E8D73791-vandergraaf_et_al_pyrite/1/73066348ce5a1a83/chunks.json
- vandergraaf_et_al2023_pyrite/.Rproj.user/shared/notebooks/E8D73791-vandergraaf_et_al_pyrite/1/73066348881e7de1/chunks.json
- vandergraaf_et_al2023_pyrite/.Rproj.user/shared/notebooks/E8D73791-vandergraaf_et_al_pyrite/1/s/ckxovuup624a3/
- vandergraaf_et_al2023_pyrite/.Rproj.user/shared/notebooks/E8D73791-vandergraaf_et_al_pyrite/1/s/cmyzd0dbz36jt/
- vandergraaf_et_al2023_pyrite/.Rproj.user/shared/notebooks/E8D73791-vandergraaf_et_al_pyrite/1/s/c0l9cqw5v5k8y/
- vandergraaf_et_al2023_pyrite/.Rproj.user/shared/notebooks/E8D73791-vandergraaf_et_al_pyrite/1/s/chyr72d0noxxl/
- vandergraaf_et_al2023_pyrite/.Rproj.user/shared/notebooks/E8D73791-vandergraaf_et_al_pyrite/1/s/cm63vhjfqxsjq/
- vandergraaf_et_al2023_pyrite/.Rproj.user/shared/notebooks/E8D73791-vandergraaf_et_al_pyrite/1/s/cmxo4dj6muyz6/
- vandergraaf_et_al2023_pyrite/.Rproj.user/shared/notebooks/E8D73791-vandergraaf_et_al_pyrite/1/s/crlwx5f6hxdnz/
- vandergraaf_et_al2023_pyrite/.Rproj.user/shared/notebooks/E8D73791-vandergraaf_et_al_pyrite/1/s/cya4q3juu6ur0/
- vandergraaf_et_al2023_pyrite/.Rproj.user/shared/notebooks/E8D73791-vandergraaf_et_al_pyrite/1/s/cn9g88b2300ea/
- vandergraaf_et_al2023_pyrite/.Rproj.user/shared/notebooks/E8D73791-vandergraaf_et_al_pyrite/1/s/cbfxp5um2gqqc/
- vandergraaf_et_al2023_pyrite/.Rproj.user/shared/notebooks/E8D73791-vandergraaf_et_al_pyrite/1/s/c6xrlrm7y8ojc/
- vandergraaf_et_al2023_pyrite/.Rproj.user/shared/notebooks/E8D73791-vandergraaf_et_al_pyrite/1/s/cj2zlql96r8ri/
- vandergraaf_et_al2023_pyrite/.Rproj.user/shared/notebooks/E8D73791-vandergraaf_et_al_pyrite/1/s/cowp0zh1yuz3o/
- vandergraaf_et_al2023_pyrite/.Rproj.user/shared/notebooks/E8D73791-vandergraaf_et_al_pyrite/1/s/cje7g8295pne1/
- vandergraaf_et_al2023_pyrite/.Rproj.user/shared/notebooks/E8D73791-vandergraaf_et_al_pyrite/1/s/c8pu3lor3rets/
- vandergraaf_et_al2023_pyrite/.Rproj.user/shared/notebooks/E8D73791-vandergraaf_et_al_pyrite/1/s/c3uxdsml18ssz/
- vandergraaf_et_al2023_pyrite/.Rproj.user/shared/notebooks/E8D73791-vandergraaf_et_al_pyrite/1/s/cmvkxec5zeq85/
- vandergraaf_et_al2023_pyrite/.Rproj.user/shared/notebooks/E8D73791-vandergraaf_et_al_pyrite/1/s/cx55atus6bl5e/
- vandergraaf_et_al2023_pyrite/.Rproj.user/shared/notebooks/E8D73791-vandergraaf_et_al_pyrite/1/s/c9ufz8uhh1p6s/
- vandergraaf_et_al2023_pyrite/.Rproj.user/shared/notebooks/E8D73791-vandergraaf_et_al_pyrite/1/s/ch8h03og3oj66/
- vandergraaf_et_al2023_pyrite/.Rproj.user/shared/notebooks/E8D73791-vandergraaf_et_al_pyrite/1/s/ck9ostjuir1x4/
- vandergraaf_et_al2023_pyrite/.Rproj.user/shared/notebooks/E8D73791-vandergraaf_et_al_pyrite/1/s/ciy4svwqpp2n7/
- vandergraaf_et_al2023_pyrite/.Rproj.user/shared/notebooks/E8D73791-vandergraaf_et_al_pyrite/1/s/c762o577p3plf/
- vandergraaf_et_al2023_pyrite/.Rproj.user/shared/notebooks/E8D73791-vandergraaf_et_al_pyrite/1/s/chhqc20hblm2e/
- vandergraaf_et_al2023_pyrite/.Rproj.user/shared/notebooks/E8D73791-vandergraaf_et_al_pyrite/1/s/c2xngdwpk0nkr/
- vandergraaf_et_al2023_pyrite/.Rproj.user/shared/notebooks/E8D73791-vandergraaf_et_al_pyrite/1/s/chunks.json
- vandergraaf_et_al2023_pyrite/.Rproj.user/shared/notebooks/E8D73791-vandergraaf_et_al_pyrite/1/s/cwt5z2sfisfz9/
- vandergraaf_et_al2023_pyrite/.Rproj.user/shared/notebooks/E8D73791-vandergraaf_et_al_pyrite/1/s/croc9jnb0tbp9/
- vandergraaf_et_al2023_pyrite/.Rproj.user/shared/notebooks/E8D73791-vandergraaf_et_al_pyrite/1/7306634830d4150f/chunks.json
- vandergraaf_et_al2023_pyrite/.Rproj.user/shared/notebooks/D58A4AC8-vandergraaf_et_al_pyrite/1/73066348881e7de1/chunks.json
- vandergraaf_et_al2023_pyrite/.Rproj.user/shared/notebooks/E8D73791-vandergraaf_et_al_pyrite/1/s/ckxovuup624a3/000042.metadata
- vandergraaf_et_al2023_pyrite/.Rproj.user/shared/notebooks/E8D73791-vandergraaf_et_al_pyrite/1/s/ckxovuup624a3/000046.snapshot
- vandergraaf_et_al2023_pyrite/.Rproj.user/shared/notebooks/E8D73791-vandergraaf_et_al_pyrite/1/s/ckxovuup624a3/000046.png
- vandergraaf_et_al2023_pyrite/.Rproj.user/shared/notebooks/E8D73791-vandergraaf_et_al_pyrite/1/s/ckxovuup624a3/000042.png
- vandergraaf_et_al2023_pyrite/.Rproj.user/shared/notebooks/E8D73791-vandergraaf_et_al_pyrite/1/s/ckxovuup624a3/000045.csv
- vandergraaf_et_al2023_pyrite/.Rproj.user/shared/notebooks/E8D73791-vandergraaf_et_al_pyrite/1/s/ckxovuup624a3/000041.csv
- vandergraaf_et_al2023_pyrite/.Rproj.user/shared/notebooks/E8D73791-vandergraaf_et_al_pyrite/1/s/ckxovuup624a3/000043.csv
- vandergraaf_et_al2023_pyrite/.Rproj.user/shared/notebooks/E8D73791-vandergraaf_et_al_pyrite/1/s/ckxovuup624a3/00003f.csv
- vandergraaf_et_al2023_pyrite/.Rproj.user/shared/notebooks/E8D73791-vandergraaf_et_al_pyrite/1/s/ckxovuup624a3/000046.metadata
- vandergraaf_et_al2023_pyrite/.Rproj.user/shared/notebooks/E8D73791-vandergraaf_et_al_pyrite/1/s/ckxovuup624a3/000042.snapshot
- vandergraaf_et_al2023_pyrite/.Rproj.user/shared/notebooks/E8D73791-vandergraaf_et_al_pyrite/1/s/cmyzd0dbz36jt/00000f.csv
- vandergraaf_et_al2023_pyrite/.Rproj.user/shared/notebooks/E8D73791-vandergraaf_et_al_pyrite/1/s/cmyzd0dbz36jt/000010.rdf
- vandergraaf_et_al2023_pyrite/.Rproj.user/shared/notebooks/E8D73791-vandergraaf_et_al_pyrite/1/s/cmyzd0dbz36jt/000010.metadata
- vandergraaf_et_al2023_pyrite/.Rproj.user/shared/notebooks/E8D73791-vandergraaf_et_al_pyrite/1/s/c0l9cqw5v5k8y/00000f.csv
- vandergraaf_et_al2023_pyrite/.Rproj.user/shared/notebooks/E8D73791-vandergraaf_et_al_pyrite/1/s/chyr72d0noxxl/00000f.csv
- vandergraaf_et_al2023_pyrite/.Rproj.user/shared/notebooks/E8D73791-vandergraaf_et_al_pyrite/1/s/chyr72d0noxxl/000010.rdf
- vandergraaf_et_al2023_pyrite/.Rproj.user/shared/notebooks/E8D73791-vandergraaf_et_al_pyrite/1/s/chyr72d0noxxl/000010.metadata
- vandergraaf_et_al2023_pyrite/.Rproj.user/shared/notebooks/E8D73791-vandergraaf_et_al_pyrite/1/s/cm63vhjfqxsjq/00000f.csv
- vandergraaf_et_al2023_pyrite/.Rproj.user/shared/notebooks/E8D73791-vandergraaf_et_al_pyrite/1/s/cmxo4dj6muyz6/00000f.csv
- vandergraaf_et_al2023_pyrite/.Rproj.user/shared/notebooks/E8D73791-vandergraaf_et_al_pyrite/1/s/crlwx5f6hxdnz/000011.csv
- vandergraaf_et_al2023_pyrite/.Rproj.user/shared/notebooks/E8D73791-vandergraaf_et_al_pyrite/1/s/cya4q3juu6ur0/00000f.csv
- vandergraaf_et_al2023_pyrite/.Rproj.user/shared/notebooks/E8D73791-vandergraaf_et_al_pyrite/1/s/cya4q3juu6ur0/000010.rdf
- vandergraaf_et_al2023_pyrite/.Rproj.user/shared/notebooks/E8D73791-vandergraaf_et_al_pyrite/1/s/cya4q3juu6ur0/000010.metadata
- vandergraaf_et_al2023_pyrite/.Rproj.user/shared/notebooks/E8D73791-vandergraaf_et_al_pyrite/1/s/cn9g88b2300ea/00001c.metadata
- vandergraaf_et_al2023_pyrite/.Rproj.user/shared/notebooks/E8D73791-vandergraaf_et_al_pyrite/1/s/cn9g88b2300ea/00001b.csv
- vandergraaf_et_al2023_pyrite/.Rproj.user/shared/notebooks/E8D73791-vandergraaf_et_al_pyrite/1/s/cn9g88b2300ea/00001c.rdf
- vandergraaf_et_al2023_pyrite/.Rproj.user/shared/notebooks/E8D73791-vandergraaf_et_al_pyrite/1/s/cbfxp5um2gqqc/000052.metadata
- vandergraaf_et_al2023_pyrite/.Rproj.user/shared/notebooks/E8D73791-vandergraaf_et_al_pyrite/1/s/cbfxp5um2gqqc/000052.png
- vandergraaf_et_al2023_pyrite/.Rproj.user/shared/notebooks/E8D73791-vandergraaf_et_al_pyrite/1/s/cbfxp5um2gqqc/00004e.snapshot
- vandergraaf_et_al2023_pyrite/.Rproj.user/shared/notebooks/E8D73791-vandergraaf_et_al_pyrite/1/s/cbfxp5um2gqqc/00004e.png
- vandergraaf_et_al2023_pyrite/.Rproj.user/shared/notebooks/E8D73791-vandergraaf_et_al_pyrite/1/s/cbfxp5um2gqqc/00004b.csv
- vandergraaf_et_al2023_pyrite/.Rproj.user/shared/notebooks/E8D73791-vandergraaf_et_al_pyrite/1/s/cbfxp5um2gqqc/000051.csv
- vandergraaf_et_al2023_pyrite/.Rproj.user/shared/notebooks/E8D73791-vandergraaf_et_al_pyrite/1/s/cbfxp5um2gqqc/000052.snapshot
- vandergraaf_et_al2023_pyrite/.Rproj.user/shared/notebooks/E8D73791-vandergraaf_et_al_pyrite/1/s/cbfxp5um2gqqc/00004f.csv
- vandergraaf_et_al2023_pyrite/.Rproj.user/shared/notebooks/E8D73791-vandergraaf_et_al_pyrite/1/s/cbfxp5um2gqqc/00004e.metadata
- vandergraaf_et_al2023_pyrite/.Rproj.user/shared/notebooks/E8D73791-vandergraaf_et_al_pyrite/1/s/cbfxp5um2gqqc/00004d.csv
- vandergraaf_et_al2023_pyrite/.Rproj.user/shared/notebooks/E8D73791-vandergraaf_et_al_pyrite/1/s/c6xrlrm7y8ojc/00000f.csv
- vandergraaf_et_al2023_pyrite/.Rproj.user/shared/notebooks/E8D73791-vandergraaf_et_al_pyrite/1/s/cj2zlql96r8ri/000004.csv
- vandergraaf_et_al2023_pyrite/.Rproj.user/shared/notebooks/E8D73791-vandergraaf_et_al_pyrite/1/s/cowp0zh1yuz3o/00000f.csv
- vandergraaf_et_al2023_pyrite/.Rproj.user/shared/notebooks/E8D73791-vandergraaf_et_al_pyrite/1/s/cje7g8295pne1/00000f.csv
- vandergraaf_et_al2023_pyrite/.Rproj.user/shared/notebooks/E8D73791-vandergraaf_et_al_pyrite/1/s/cje7g8295pne1/000010.rdf
- vandergraaf_et_al2023_pyrite/.Rproj.user/shared/notebooks/E8D73791-vandergraaf_et_al_pyrite/1/s/cje7g8295pne1/000010.metadata
- vandergraaf_et_al2023_pyrite/.Rproj.user/shared/notebooks/E8D73791-vandergraaf_et_al_pyrite/1/s/c8pu3lor3rets/000011.csv
- vandergraaf_et_al2023_pyrite/.Rproj.user/shared/notebooks/E8D73791-vandergraaf_et_al_pyrite/1/s/c3uxdsml18ssz/00001c.metadata
- vandergraaf_et_al2023_pyrite/.Rproj.user/shared/notebooks/E8D73791-vandergraaf_et_al_pyrite/1/s/c3uxdsml18ssz/00001b.csv
- vandergraaf_et_al2023_pyrite/.Rproj.user/shared/notebooks/E8D73791-vandergraaf_et_al_pyrite/1/s/c3uxdsml18ssz/00001c.rdf
- vandergraaf_et_al2023_pyrite/.Rproj.user/shared/notebooks/E8D73791-vandergraaf_et_al_pyrite/1/s/cmvkxec5zeq85/00001f.csv
- vandergraaf_et_al2023_pyrite/.Rproj.user/shared/notebooks/E8D73791-vandergraaf_et_al_pyrite/1/s/cmvkxec5zeq85/000022.png
- vandergraaf_et_al2023_pyrite/.Rproj.user/shared/notebooks/E8D73791-vandergraaf_et_al_pyrite/1/s/cmvkxec5zeq85/000022.metadata
- vandergraaf_et_al2023_pyrite/.Rproj.user/shared/notebooks/E8D73791-vandergraaf_et_al_pyrite/1/s/cmvkxec5zeq85/000022.snapshot
- vandergraaf_et_al2023_pyrite/.Rproj.user/shared/notebooks/E8D73791-vandergraaf_et_al_pyrite/1/s/cmvkxec5zeq85/000021.csv
- vandergraaf_et_al2023_pyrite/.Rproj.user/shared/notebooks/E8D73791-vandergraaf_et_al_pyrite/1/s/cx55atus6bl5e/00005e.snapshot
- vandergraaf_et_al2023_pyrite/.Rproj.user/shared/notebooks/E8D73791-vandergraaf_et_al_pyrite/1/s/cx55atus6bl5e/000066.metadata
- vandergraaf_et_al2023_pyrite/.Rproj.user/shared/notebooks/E8D73791-vandergraaf_et_al_pyrite/1/s/cx55atus6bl5e/000065.csv
- vandergraaf_et_al2023_pyrite/.Rproj.user/shared/notebooks/E8D73791-vandergraaf_et_al_pyrite/1/s/cx55atus6bl5e/00005e.png
- vandergraaf_et_al2023_pyrite/.Rproj.user/shared/notebooks/E8D73791-vandergraaf_et_al_pyrite/1/s/cx55atus6bl5e/000062.snapshot
- vandergraaf_et_al2023_pyrite/.Rproj.user/shared/notebooks/E8D73791-vandergraaf_et_al_pyrite/1/s/cx55atus6bl5e/000061.csv
- vandergraaf_et_al2023_pyrite/.Rproj.user/shared/notebooks/E8D73791-vandergraaf_et_al_pyrite/1/s/cx55atus6bl5e/000063.csv
- vandergraaf_et_al2023_pyrite/.Rproj.user/shared/notebooks/E8D73791-vandergraaf_et_al_pyrite/1/s/cx55atus6bl5e/00005d.csv
- vandergraaf_et_al2023_pyrite/.Rproj.user/shared/notebooks/E8D73791-vandergraaf_et_al_pyrite/1/s/cx55atus6bl5e/00005f.csv
- vandergraaf_et_al2023_pyrite/.Rproj.user/shared/notebooks/E8D73791-vandergraaf_et_al_pyrite/1/s/cx55atus6bl5e/000066.png
- vandergraaf_et_al2023_pyrite/.Rproj.user/shared/notebooks/E8D73791-vandergraaf_et_al_pyrite/1/s/cx55atus6bl5e/000062.metadata
- vandergraaf_et_al2023_pyrite/.Rproj.user/shared/notebooks/E8D73791-vandergraaf_et_al_pyrite/1/s/cx55atus6bl5e/000062.png
- vandergraaf_et_al2023_pyrite/.Rproj.user/shared/notebooks/E8D73791-vandergraaf_et_al_pyrite/1/s/cx55atus6bl5e/00005b.csv
- vandergraaf_et_al2023_pyrite/.Rproj.user/shared/notebooks/E8D73791-vandergraaf_et_al_pyrite/1/s/cx55atus6bl5e/000066.snapshot
- vandergraaf_et_al2023_pyrite/.Rproj.user/shared/notebooks/E8D73791-vandergraaf_et_al_pyrite/1/s/cx55atus6bl5e/00005e.metadata
- vandergraaf_et_al2023_pyrite/.Rproj.user/shared/notebooks/E8D73791-vandergraaf_et_al_pyrite/1/s/c9ufz8uhh1p6s/00001c.metadata
- vandergraaf_et_al2023_pyrite/.Rproj.user/shared/notebooks/E8D73791-vandergraaf_et_al_pyrite/1/s/c9ufz8uhh1p6s/00001b.csv
- vandergraaf_et_al2023_pyrite/.Rproj.user/shared/notebooks/E8D73791-vandergraaf_et_al_pyrite/1/s/c9ufz8uhh1p6s/00001c.rdf
- vandergraaf_et_al2023_pyrite/.Rproj.user/shared/notebooks/E8D73791-vandergraaf_et_al_pyrite/1/s/ch8h03og3oj66/00000f.csv
- vandergraaf_et_al2023_pyrite/.Rproj.user/shared/notebooks/E8D73791-vandergraaf_et_al_pyrite/1/s/ck9ostjuir1x4/00001c.metadata
- vandergraaf_et_al2023_pyrite/.Rproj.user/shared/notebooks/E8D73791-vandergraaf_et_al_pyrite/1/s/ck9ostjuir1x4/00001b.csv
- vandergraaf_et_al2023_pyrite/.Rproj.user/shared/notebooks/E8D73791-vandergraaf_et_al_pyrite/1/s/ck9ostjuir1x4/00001c.rdf
- vandergraaf_et_al2023_pyrite/.Rproj.user/shared/notebooks/E8D73791-vandergraaf_et_al_pyrite/1/s/ciy4svwqpp2n7/00001c.metadata
- vandergraaf_et_al2023_pyrite/.Rproj.user/shared/notebooks/E8D73791-vandergraaf_et_al_pyrite/1/s/ciy4svwqpp2n7/00001b.csv
- vandergraaf_et_al2023_pyrite/.Rproj.user/shared/notebooks/E8D73791-vandergraaf_et_al_pyrite/1/s/ciy4svwqpp2n7/00001c.rdf
- vandergraaf_et_al2023_pyrite/.Rproj.user/shared/notebooks/E8D73791-vandergraaf_et_al_pyrite/1/s/c762o577p3plf/000031.png
- vandergraaf_et_al2023_pyrite/.Rproj.user/shared/notebooks/E8D73791-vandergraaf_et_al_pyrite/1/s/c762o577p3plf/000031.snapshot
- vandergraaf_et_al2023_pyrite/.Rproj.user/shared/notebooks/E8D73791-vandergraaf_et_al_pyrite/1/s/c762o577p3plf/000030.csv
- vandergraaf_et_al2023_pyrite/.Rproj.user/shared/notebooks/E8D73791-vandergraaf_et_al_pyrite/1/s/c762o577p3plf/000031.metadata
- vandergraaf_et_al2023_pyrite/.Rproj.user/shared/notebooks/E8D73791-vandergraaf_et_al_pyrite/1/s/c762o577p3plf/00002e.csv
- vandergraaf_et_al2023_pyrite/.Rproj.user/shared/notebooks/E8D73791-vandergraaf_et_al_pyrite/1/s/chhqc20hblm2e/00000f.csv
- vandergraaf_et_al2023_pyrite/.Rproj.user/shared/notebooks/E8D73791-vandergraaf_et_al_pyrite/1/s/c2xngdwpk0nkr/00000f.csv
- vandergraaf_et_al2023_pyrite/.Rproj.user/shared/notebooks/E8D73791-vandergraaf_et_al_pyrite/1/s/cwt5z2sfisfz9/000011.csv
- vandergraaf_et_al2023_pyrite/.Rproj.user/shared/notebooks/E8D73791-vandergraaf_et_al_pyrite/1/s/croc9jnb0tbp9/00000f.csv
