# Supplementary material for: Micrometric pyrite catalyzes abiotic sulfidogenesis from elemental sulfur and hydrogen
Source: Sci Rep. 2024 Jul 31;14:17702. doi: 10.1038/s41598-024-66006-z (PMC11291890; doi:10.1038/s41598-024-66006-z)
Supplement: Supplementary file 2 — Supplementary Information 2. [file 41598_2024_66006_MOESM2_ESM.zip › vandergraaf_et_al2023_pyrite/vandergraaf_et_al_pyrite.Rmd]

---
title: "Abiotic sulfidogenesis from elemental sulfur and hydrogen catalyzed by micrometric pyrite"
author: "Charlotte M. van der Graaf, Javier Sanchez-Espana, Andrey M. Ilin, Inaki Yusta, Alfons J. M. Stams, Irene Sanchez-Andrea"
date: "8/25/2023"
output: html_document
---
R markdown document accompanying the manuscript titled "Abiotic sulfidogenesis from elemental sulfur and hydrogen catalyzed by micrometric pyrite"
# Set up
```{r load packages}
# Load required packages:
library(dplyr)
library(tidyverse)
library(ggpubr)
library(gridExtra)
library(tidyr)

```

## Create Theme using code from https://rpubs.com/Koundy/71792
```{r create theme}

theme_Publication <- function(base_size=20, base_family="Helvetica") {
      library(grid)
      library(ggthemes)
      (theme_foundation(base_size=base_size, base_family=base_family)
       + theme(plot.title = element_text(face = "bold",
                                         size = rel(1.2), hjust = 0.5),
               text = element_text(),
               panel.background = element_rect(colour = NA),
               plot.background = element_rect(colour = NA),
               panel.border = element_rect(colour = NA),
               axis.title = element_text(face = "bold",size = rel(1)),
               axis.title.y = element_text(angle=90,vjust =2),
               axis.title.x = element_text(vjust = -0.2),
               axis.text = element_text(), 
               axis.line = element_line(colour="black"),
               axis.ticks = element_line(),
               panel.grid.major = element_blank(),
               panel.grid.minor = element_blank(),
               legend.key = element_rect(colour = NA),
               legend.position = "bottom",
               legend.direction = "horizontal",
               legend.key.size= unit(0.2, "cm"),
               legend.margin = margin(), # unit(0, "cm")
               legend.title = element_blank(), #element_text(face="italic"),
               legend.box = "vertical",
               plot.margin=unit(c(10,5,5,5),"mm"),
               strip.background=element_blank(), #element_rect(colour="#f0f0f0",fill="#f0f0f0"),
               strip.text = element_text(face="bold")
          ))
      
}

scale_fill_Publication <- function(...){
      library(scales)
      discrete_scale("fill","Publication",manual_pal(values = c("#386cb0","#fdb462","#7fc97f","#ef3b2c","#662506","#a6cee3","#fb9a99","#984ea3","#ffff33")), ...)

}

scale_colour_Publication <- function(...){
      library(scales)
      discrete_scale("colour","Publication",manual_pal(values = c("#386cb0","#fdb462","#7fc97f","#ef3b2c","#662506","#a6cee3","#fb9a99","#984ea3","#ffff33")), ...)

}

# Define color palets fit for colorblindness
#https://stackoverflow.com/questions/57153428/r-plot-color-combinations-that-are-colorblind-accessible
colorBlindBlack8  <- c("#000000", "#E69F00", "#56B4E9", "#009E73", 
                       "#F0E442", "#0072B2", "#D55E00", "#CC79A7")
#pie(rep(1, 8), col = colorBlindBlack8)
colorBlindGrey8   <- c("#999999", "#E69F00", "#56B4E9", "#009E73", 
                       "#F0E442", "#0072B2", "#D55E00", "#CC79A7")
#scales::show_col(colorBlindGrey8)
safe_colorblind_palette <- c("#88CCEE", "#CC6677", "#DDCC77", "#117733", "#332288", "#AA4499", 
                             "#44AA99", "#999933", "#882255", "#661100", "#6699CC", "#888888")
#scales::show_col(safe_colorblind_palette)
#https://developer.r-project.org/Blog/public/2019/11/21/a-new-palette-for-r/


```

# Import data 
The experiments reported in the chapter were conducted in several rounds, and the data was collected and grouped per round (1-6). Measurement data from each round was saved in separate .csv tables found in /input: 
1. pH: ctasre1_pH
2. H2S measured with methyleneblue method: ctasre1_h2s
3. sample volume for methylene blue method: ctasre1_sampleVS
4. liquid volume remaining in batch bottle: ctasre1_liqV
5. pH calibration values per timepoint: ctasre1_pHcalvalues
6. ferrozine assay (when performed):ctasre1_ferr

NOTE: valued 'bd' (below detection) were changed to 0 to make importing and processing easier. This is different from NA, those indicate that measurements were not performed.

```{r make folders}
dir.create("figures")
dir.create("figures/paper")
```


```{r import round 1}
# import the tables required for calculations
ctasre1_pH <- read_csv("input/ctasre1_ph.csv", col_names = TRUE)
ctasre1_h2s <- read_csv("input/ctasre1_h2s.csv", col_names = TRUE)
ctasre1_sampleVS <- read_csv("input/ctasre1_sampleVS.csv", col_names = TRUE)
ctasre1_liqV <- read_csv("input/ctasre1_liqV.csv", col_names = TRUE)
ctasre1_pHcalvalues <- read_csv("input/ctasre1_pHcalvalues.csv", col_names = TRUE)
ctasre_descriptions <- read_csv("input/ctasre-decriptions.csv", col_names = TRUE)
ctasre1_ferr1 <- read_csv("input/ctasre1_ferrozine1.csv", col_names = TRUE) %>% mutate(day = as.character(day))

# convert tables to long format
pH1_long <- ctasre1_pH %>% pivot_longer(-c(bottle), names_to = "day", values_to = "pH") 
h2s1_long <- ctasre1_h2s %>% pivot_longer(-c(bottle), names_to = "day", values_to = "h2s")
sampleVS1_long <- ctasre1_sampleVS %>% pivot_longer(-c(bottle), names_to = "day", values_to = "sampleVS")
liqV1_long <- ctasre1_liqV %>% pivot_longer(-c(bottle), names_to = "day", values_to = "liqV")
pHcal1_long <- ctasre1_pHcalvalues %>% pivot_longer(-c(cal_T), names_to = "day", values_to = "pH") %>% separate(col = cal_T, into = c("buffer", "T"), sep = -2)

# Now join the imported data into 1 table in multiple steps, full_join only takes 2 arguments it seems:
ctasre1_joinpHH2S <- full_join(pH1_long, h2s1_long, by = c("bottle", "day"))
ctasre1_join <- full_join(ctasre1_joinpHH2S, sampleVS1_long, by = c("bottle", "day"))
ctasre1_join <- full_join(ctasre1_join, liqV1_long, by = c("bottle", "day")) %>% separate(col = bottle, into = c("set", "replicate"), sep = -1) %>% # -1, otherwise 10a will be split into 1 and 0a instead of 10 and a
  mutate(set = as.numeric(set))

```

```{r import round 2}
# Import data
# import the four tables required for calculations (pH, H2S raw, sample V for H2S, liquid V remaining)
ctasre2_pH <- read_csv("input/ctasre2_ph.csv", col_names = TRUE)
ctasre2_h2s <- read_csv("input/ctasre2_H2S.csv", col_names = TRUE)
ctasre2_sampleVS <- read_csv("input/ctasre2_sampleVS.csv", col_names = TRUE)
ctasre2_liqV <- read_csv("input/ctasre2_liqV.csv", col_names = TRUE)
ctasre2_pHcal <- read_csv("input/ctasre2_pHcal.csv", col_names = TRUE)

# convert to long format
pH2_long <- ctasre2_pH %>% pivot_longer(-c(bottle), names_to = "day", values_to = "pH")
# replace bd with 0
h2s2_long <- ctasre2_h2s %>% pivot_longer(-c(bottle), names_to = "day", values_to = "H2S")
sampleVS2_long <- ctasre2_sampleVS %>% pivot_longer(-c(bottle), names_to = "day", values_to = "sampleVS")
liqV2_long <- ctasre2_liqV %>% pivot_longer(-c(bottle), names_to = "day", values_to = "liqV")
pHcal2_long <- ctasre2_pHcal %>% pivot_longer(-c(cal_T), names_to = "day", values_to = "pH") %>% separate(col = cal_T, into = c("buffer", "T"), sep = -2)

# Now join into 1 table. multiple steps, full_join only takes 2 arguments it seems:
ctasre2_joinpHH2S <- full_join(pH2_long, h2s2_long, by = c("bottle", "day"))
ctasre2_join <- full_join(ctasre2_joinpHH2S, sampleVS2_long, by = c("bottle", "day"))
ctasre2_join <- full_join(ctasre2_join, liqV2_long, by = c("bottle", "day")) %>% mutate(hour = as.numeric(day)) %>% 
separate(col = bottle, into = c("set", "replicate"), sep = -1) # -1, otherwise 10a will be split into 1 and 0a instead of 10 and a

# mutate set to numeric
ctasre2_join %>% mutate(set = as.numeric(set))
```

```{r import round 3}
# Import data
# import the four tables required for calculations (pH, H2S raw, sample V for H2S, liquid V remaining)
ctasre3_pH <- read_csv("input/ctasre3_ph.csv", col_names = TRUE)
ctasre3_h2s <- read_csv("input/ctasre3_H2S.csv", col_names = TRUE)
ctasre3_sampleVS <- read_csv("input/ctasre3_sampleVS.csv", col_names = TRUE)
ctasre3_liqV <- read_csv("input/ctasre3_liqV.csv", col_names = TRUE)
ctasre3_pHcal <- read_csv("input/ctasre3_pHcalvalues.csv", col_names = TRUE)

# convert to long format
pH3_long <- ctasre3_pH %>% pivot_longer(-c(bottle), names_to = "day", values_to = "pH")
# replace bd with 0
h2s3_long <- ctasre3_h2s %>% pivot_longer(-c(bottle), names_to = "day", values_to = "H2S")
sampleVS3_long <- ctasre3_sampleVS %>% pivot_longer(-c(bottle), names_to = "day", values_to = "sampleVS")
liqV3_long <- ctasre3_liqV %>% pivot_longer(-c(bottle), names_to = "day", values_to = "liqV")
pHcal3_long <- ctasre3_pHcal %>% pivot_longer(-c(cal_T), names_to = "day", values_to = "pH") %>% separate(col = cal_T, into = c("buffer", "T"), sep = -2)

# Now join into 1 table. multiple steps, full_join only takes 2 arguments it seems:
ctasre3_joinpHH2S <- full_join(pH3_long, h2s3_long, by = c("bottle", "day"))
ctasre3_join <- full_join(ctasre3_joinpHH2S, sampleVS3_long, by = c("bottle", "day"))
ctasre3_join <- full_join(ctasre3_join, liqV3_long, by = c("bottle", "day")) %>% mutate(day = as.numeric(day)) %>% 
separate(col = bottle, into = c("set", "replicate"), sep = -1) # -1, otherwise 10a will be split into 1 and 0a instead of 10 and a

# mutate set to numeric
ctasre3_join %>% mutate(set = as.numeric(set))
```

```{r import round 4}
# Import data
# import the four tables required for calculations (pH, H2S raw, sample V for H2S, liquid V remaining)
#NB: bottles 30 and 31 started after 15.75 h, comapred to 29. I dit not put them at 0, because they we re in the same batch as 29. In the final doc for the SI of the thesis, I modified this, removed 29 from the input Excels and set time 0 to 0 (subtract 15.75 from all timepoints). 
ctasre4_pH <- read_csv("input/ctasre4_ph.csv", col_names = TRUE)
ctasre4_h2s <- read_csv("input/ctasre4_H2S.csv", col_names = TRUE)
ctasre4_sampleVS <- read_csv("input/ctasre4_sampleVS.csv", col_names = TRUE)
ctasre4_liqV <- read_csv("input/ctasre4_liqV.csv", col_names = TRUE)
ctasre4_pHcal <- read_csv("input/ctasre4_pHcalvalues.csv", col_names = TRUE)

# Import ferrozine data
ctasre4_ferr <- read_csv("input/ctasre4_ferr4.csv", col_names = TRUE)
ctasre4_ferr <- ctasre4_ferr %>% mutate(hour = as.numeric(hour))

# convert to long format
pH4_long <- ctasre4_pH %>% pivot_longer(-c(bottle), names_to = "hour", values_to = "pH")
h2s4_long <- ctasre4_h2s %>% pivot_longer(-c(bottle), names_to = "hour", values_to = "H2S")
sampleVS4_long <- ctasre4_sampleVS %>% pivot_longer(-c(bottle), names_to = "hour", values_to = "sampleVS")
liqV4_long <- ctasre4_liqV %>% pivot_longer(-c(bottle), names_to = "hour", values_to = "liqV")
pHcal4_long <- ctasre4_pHcal %>% pivot_longer(-c(cal_T), names_to = "day", values_to = "pH") %>% separate(col = cal_T, into = c("buffer", "T"), sep = -2)

# Now join into 1 table. multiple steps, full_join only takes 2 arguments it seems:
ctasre4_joinpHH2S <- full_join(pH4_long, h2s4_long, by = c("bottle", "hour"))
ctasre4_join <- full_join(ctasre4_joinpHH2S, sampleVS4_long, by = c("bottle", "hour"))
ctasre4_join <- full_join(ctasre4_join, liqV4_long, by = c("bottle", "hour")) %>% mutate(hour = as.numeric(hour))
ctasre4_join <- full_join(ctasre4_join, ctasre4_ferr, by = c("bottle", "hour")) %>% 
separate(col = bottle, into = c("set", "replicate"), sep = -1) # -1, otherwise 10a will be split into 1 and 0a instead of 10 and a

# mutate set to numeric
ctasre4_join %>% mutate(set = as.numeric(set))
```

```{r import round 5}
# Import data
# import the four tables required for calculations (pH, H2S raw, sample V for H2S, liquid V remaining)
ctasre5_pH <- read_csv("input/ctasre5_ph.csv", col_names = TRUE)
ctasre5_h2s <- read_csv("input/ctasre5_H2S.csv", col_names = TRUE)
ctasre5_sampleVS <- read_csv("input/ctasre5_sampleVS.csv", col_names = TRUE)
ctasre5_liqV <- read_csv("input/ctasre5_liqV.csv", col_names = TRUE)
ctasre5_pHcal <- read_csv("input/ctasre5_pHcalvalues.csv", col_names = TRUE)

# convert to long format
pH5_long <- ctasre5_pH %>% pivot_longer(-c(bottle), names_to = "day", values_to = "pH")
h2s5_long <- ctasre5_h2s %>% pivot_longer(-c(bottle), names_to = "day", values_to = "H2S")
sampleVS5_long <- ctasre5_sampleVS %>% pivot_longer(-c(bottle), names_to = "day", values_to = "sampleVS")
liqV5_long <- ctasre5_liqV %>% pivot_longer(-c(bottle), names_to = "day", values_to = "liqV")
pHcal5_long <- ctasre5_pHcal %>% pivot_longer(-c(cal_T), names_to = "day", values_to = "pH") %>% separate(col = cal_T, into = c("buffer", "T"), sep = -2)

# Now join into 1 table. multiple steps, full_join only takes 2 arguments it seems:
ctasre5_joinpHH2S <- full_join(pH5_long, h2s5_long, by = c("bottle", "day"))
ctasre5_join <- full_join(ctasre5_joinpHH2S, sampleVS5_long, by = c("bottle", "day"))
ctasre5_join <- full_join(ctasre5_join, liqV5_long, by = c("bottle", "day")) %>% mutate(day = as.numeric(day)) %>% 
separate(col = bottle, into = c("set", "replicate"), sep = -1) # -1, otherwise 10a will be split into 1 and 0a instead of 10 and a

# mutate set to numeric
ctasre5_join %>% mutate(set = as.numeric(set))
```

```{r import round 6}
# Import data
# import the four tables required for calculations (pH, H2S raw, sample V for H2S, liquid V remaining)
ctasre6_pH <- read_csv("input/ctasre6_ph.csv", col_names = TRUE)
ctasre6_h2s <- read_csv("input/ctasre6_H2S.csv", col_names = TRUE)
ctasre6_sampleVS <- read_csv("input/ctasre6_sampleVS.csv", col_names = TRUE)
ctasre6_liqV <- read_csv("input/ctasre6_liqV.csv", col_names = TRUE)
ctasre6_pHcal <- read_csv("input/ctasre6_pHcalvalues.csv", col_names = TRUE)
ctasre6_H2_ave <- read_csv("input/H2_test_average.csv", col_names = TRUE)
ctasre6_H2_sd <- read_csv("input/H2_test_sd.csv", col_names = TRUE)

# convert to long format
pH6_long <- ctasre6_pH %>% pivot_longer(-c(bottle), names_to = "day", values_to = "pH")
h2s6_long <- ctasre6_h2s %>% pivot_longer(-c(bottle), names_to = "day", values_to = "H2S")
sampleVS6_long <- ctasre6_sampleVS %>% pivot_longer(-c(bottle), names_to = "day", values_to = "sampleVS")
liqV6_long <- ctasre6_liqV %>% pivot_longer(-c(bottle), names_to = "day", values_to = "liqV")
pHcal6_long <- ctasre6_pHcal %>% pivot_longer(-c(cal_T), names_to = "day", values_to = "pH") %>% separate(col = cal_T, into = c("buffer", "T"), sep = -2)
H2_ave_long <- ctasre6_H2_ave %>% pivot_longer(-c(bottle), names_to = "day", values_to = "average_H2")

# Now join into 1 table. multiple steps, full_join only takes 2 arguments it seems:
ctasre6_joinpHH2S <- full_join(pH6_long, h2s6_long, by = c("bottle", "day"))
ctasre6_join <- full_join(ctasre6_joinpHH2S, sampleVS6_long, by = c("bottle", "day"))
ctasre6_join <- full_join(ctasre6_join, liqV6_long, by = c("bottle", "day")) %>% mutate(day = as.numeric(day)) %>% 
separate(col = bottle, into = c("set", "replicate"), sep = -1) # -1, otherwise 10a will be split into 1 and 0a instead of 10 and a

# mutate set to numeric
ctasre6_join %>% mutate(set = as.numeric(set))
```

# Calculations
Here I perform the calculations needed to obtain H2S concentrations in mM in the liquid and headspace, as well as total H2S in mmol, and conversion of total mmol in bottle to concentration expressed over the remaining liquid. 
## Calculations round 1
``` {r calculations round 1}
# constants needed:
MW_S <- 32.06
pKa1 = 7.05
Ka1 = 10^(-pKa1)
kHenry = 1.013
Vbottle = 117

# append columns for calculation steps. Use mutate()
# 1a. dilution factor H2S: given in microliters, is sampled volume divided by total volume in assay tube (9mL water + ZnAc, reagent A and reagent B) ==> sampleVS / (9000 + sampleVS + 100 + 1000)
ctasre1_all <- ctasre1_join %>% mutate(dilfactor = sampleVS / (9000 + sampleVS + 100 + 1000)) %>% 
  # 1b. undiluted total sulfide: rawH2S / dilutionfactor / MW_S
  mutate(H2S_undil = (h2s / dilfactor / MW_S)) %>% 
  # 2a. proton concentration: 10^(-pH)
  mutate(H = 10^(-pH)) %>% 
  # 2b. calculate H2S(aq) from equilibrium equation: H2S (aq) = (total sulfide) * H+ /(Ka1 + H+)
  mutate(H2Saq = H2S_undil * H / (Ka1 + H)) %>% 
  # calculate HS- from H2S_undil - H2Saq
  mutate(HS = H2S_undil - H2Saq) %>% 
  # 3. calculate H2S(g) using the dimensionless Henry coefficient. For 80'C this is 1.018.  
  mutate(H2S_gas = H2Saq * kHenry) %>% 
  # 4b. calculate remaining headspace volume: Vbottle - liqV
  mutate(V_hs = Vbottle - liqV) %>% 
  # 4c. calculate total sulfide in liquid (mmol): liqV * H2S_undil. Convert mL to L
  mutate(Saq_mmol = (liqV/1000) * H2S_undil) %>% 
  # 4d. calculate total H2S in headspace (mmol): V_hs * H2S_gas. Convert mL to L
  mutate(H2S_g_mmol = (V_hs/1000) * H2S_gas) %>% 
  # 4e. calculate total sulfide produced (mmol): Saq_mmol + H2S_g_mmol
  mutate(Stotal_aq_g_mmol = Saq_mmol + H2S_g_mmol) %>%  
  mutate(Stotal_mM_liq = Stotal_aq_g_mmol / (liqV/1000)) #%>% 

```

## Add ferrozine data round 1
```{r Add ferrozine data}
# I did the ferrozine assay on 2 days, with separate calibration curves from different stock solution. Not ideal. In the first set, I used 2 1M stock solution that gave a different outcome. I picked the curve that gave concentrations closest to the ones measured for the same samples on the second measurement day. 
# Cal curves and constants for calculating concentrations from absorbance (ABS) were done in Excel, I only import the final values here. 

ctasre1_ferr1 <- read_csv("input/ctasre1_ferrozine1.csv", col_names = TRUE) %>% mutate(day = as.character(day)) %>% 
  separate(col = bottle, into = c("set", "replicate"), sep = -1) %>%  mutate(set = as.numeric(set))
ctasre1_ferr2 <- read_csv("input/ctasre1_ferrozine2.csv", col_names = TRUE)

```


## SI Figure 1a and 1b
```{r SI Figure 1a and 1b}
# combine plot H2S total in liquid and pH
# NB: day 68 filtered out because that was after adding H2 to these incubations in order to test the ffect (as expected, very rapid sulfidogenesis). So this is not unwarranted data removal !!!!!!
ctasre1_filtered <- ctasre1_all %>% filter(set %in% c("1", "2", "3", "4")) %>% filter(day %in% c(0:63))
ggplot(data = ctasre1_filtered, mapping = aes(x = as.numeric(day), shape = replicate)) +
  geom_point(mapping = aes(y = Stotal_mM_liq, shape = replicate)) + #, colour = "red"
  geom_line(data = na.omit(ctasre1_filtered), aes(y = Stotal_mM_liq), na.rm = TRUE) +
  #geom_point(mapping = aes(y = pH*5 , shape = replicate)) +
  #geom_line(data = na.omit(ctasre1_filtered), aes(y = pH * 5), linetype = 2, na.rm = TRUE) +
  scale_y_continuous(name = "Total sulfide (aq) (mM)") + #, sec.axis = sec_axis(trans = ~./5, name = "pH")) +
  #scale_colour_Publication() +
  theme_classic2() +
  coord_cartesian(xlim=c(0,75), ylim=c(0,25)) +
  labs(title = "Total sulfide (aq)", x = "time (days)", y = "Total sulfide (aq) (mM)") +
  facet_wrap("set", ncol = 4) +
  theme(legend.direction = "horizontal", legend.position = "bottom", strip.background = element_blank())

ggsave("figures/paper/SIFig1_ctasre1_H2S.pdf", width = 12, height = 4)

# combine plot H2S total in liquid and pH
ctasre1_filtered <- ctasre1_all %>% filter(set %in% c("1", "2", "3", "4")) %>% filter(day %in% c(0:63))
ggplot(data = ctasre1_filtered, mapping = aes(x = as.numeric(day), shape = replicate)) +
  #geom_point(mapping = aes(y = Stotal_mM_liq, shape = replicate)) + #, colour = "red"
  #geom_line(data = na.omit(ctasre1_filtered), aes(y = Stotal_mM_liq), na.rm = TRUE) +
  geom_point(mapping = aes(y = pH , shape = replicate)) +
  geom_line(data = na.omit(ctasre1_filtered), aes(y = pH), na.rm = TRUE) +
  scale_y_continuous(name = "pH") + 
  theme_classic2() +
  coord_cartesian(xlim=c(0,75), ylim=c(0,5)) +
  labs(title = "pH", x = "time (days)", y = "pH") +
  facet_wrap("set", ncol = 4) +
  theme(legend.direction = "horizontal", legend.position = "bottom", strip.background = element_blank())

ggsave("figures/paper/SIFig1_ctasre1_pH.pdf", width = 12, height = 4)
```

## Calculations round 2 (SI Fig2)
```{r calculations round 2}

# constants needed:
MW_S <- 32.06
pKa1 = 7.05
Ka1 = 10^(-pKa1)
kHenry = 1.013
Vbottle = 117

# append columns for calculation steps. Use mutate()
# 1a. dilution factor H2S: given in microliters, is sampled volume divided by total volume in assay tube (9mL water + ZnAc, reagent A and reagent B) ==> sampleVS / (9000 + sampleVS + 100 + 1000)
ctasre2_all <- ctasre2_join %>% mutate(dilfactor = sampleVS / (9000 + sampleVS + 100 + 1000)) %>% 
  # 1b. undiluted total sulfide: rawH2S / dilutionfactor / MW_S
  mutate(H2S_undil = (H2S / dilfactor / MW_S)) %>% 
  # 2a. proton concentration: 10^(-pH)
  mutate(H = 10^(-pH)) %>% 
  # 2b. calculate H2S(aq) from equilibrium equation: H2S (aq) = (total sulfide) * H+ /(Ka1 + H+)
  mutate(H2Saq = H2S_undil * H / (Ka1 + H)) %>% 
  # calculate HS- from H2S_undil - H2Saq
  mutate(HS = H2S_undil - H2Saq) %>% 
  # 3. calculate H2S(g) using the dimensionless Henry coefficient. For 80'C this is 1.018. 
  mutate(H2S_gas = H2Saq * kHenry) %>% 
  # 4b. calculate remaining headspace volume: Vbottle - liqV
  mutate(V_hs = Vbottle - liqV) %>% 
  # 4c. calculate total sulfide in liquid (mmol): liqV * H2S_undil. Convert mL to L
  mutate(Saq_mmol = (liqV/1000) * H2S_undil) %>% 
  # 4d. calculate total H2S in headspace (mmol): V_hs * H2S_gas. Convert mL to L
  mutate(H2S_g_mmol = (V_hs/1000) * H2S_gas) %>% 
  # 4e. calculate total sulfide produced (mmol): Saq_mmol + H2S_g_mmol
  mutate(Stotal_aq_g_mmol = Saq_mmol + H2S_g_mmol) %>%  mutate(Stotal_mM_liq = Stotal_aq_g_mmol / (liqV/1000))

ctasre2_all_long <- ctasre2_all %>% pivot_longer(-c(set, replicate, day), names_to = "parameter", values_to = "value") %>% mutate(parameter = as.character(parameter)) %>% mutate(value = as.numeric(value))

```

```{r SI Figure 2}
# Filter parameters of interest
ctasre2_all_long_sel <- ctasre2_all_long %>% filter(parameter %in% c("pH", "H2Saq", "Stotal_mM_liq", "Fetotal_mM"))

# separate for plotting
ctasre2_H2S <- ctasre2_all_long_sel %>% filter(parameter %in% c("Stotal_mM_liq")) %>% filter(set %in% c("11", "12", "13", "14", "15", "16"))
ctasre2_pH <- ctasre2_all_long_sel %>% filter(parameter %in% c("pH")) %>% filter(set %in% c("11", "12", "13", "14", "15", "16"))
ctasre2_fe <- ctasre2_all_long_sel %>% filter(parameter %in% c("Fetotal_mM")) %>% filter(set %in% c("11", "12", "13", "14", "15", "16"))

# plot pH and T combinations tested

ggplot(mapping = aes(x = as.numeric(day), shape = parameter, linetype = parameter)) +
  geom_point(data = na.omit(ctasre2_H2S), mapping = aes(y = value), size = 2.5) +
  geom_line(data = na.omit(ctasre2_H2S), mapping = aes(group = replicate, y = value)) +
  geom_point(data = na.omit(ctasre2_pH), mapping = aes(y = value*5), size = 2.5) +
  geom_line(data = na.omit(ctasre2_pH), mapping = aes(group = replicate, y = value * 5)) +
  scale_y_continuous(name = "Total sulfide (aq) (mM)", sec.axis = sec_axis(trans = ~./5, name = "pH")) +
  theme_classic2() +
  coord_cartesian(ylim=c(0,35), xlim = c(0,100)) + #
  labs(x = "Time (days)") +
  theme(legend.direction = "vertical", legend.position = "bottom", strip.background = element_blank()) +
  theme(axis.title.y.right = element_text(angle = 0, vjust = 0.5)) +
  facet_wrap("set", ncol = 2, nrow = 3, scales = "free")

ggsave("figures/paper/SI_Fig2.pdf", width = 6, height = 8)

```

## Calculations Round 3

```{r calculations round 3}
# append columns for calculation steps. Use mutate()
# 1a. dilution factor H2S: given in microliters, is sampled volume divided by total volume in assay tube (9mL water + ZnAc, reagent A and reagent B) ==> sampleVS / (9000 + sampleVS + 100 + 1000)
ctasre3_all <- ctasre3_join %>% mutate(dilfactor = sampleVS / (4500 + sampleVS + 50 + 500)) %>% 
  # 1b. undiluted total sulfide: rawH2S / dilutionfactor / MW_S
  mutate(H2S_undil = (H2S / dilfactor / MW_S)) %>% 
  # 2a. proton concentration: 10^(-pH)
  mutate(H = 10^(-pH)) %>% 
  # 2b. calculate H2S(aq) from equilibrium equation: H2S (aq) = (total sulfide) * H+ /(Ka1 + H+)
  mutate(H2Saq = H2S_undil * H / (Ka1 + H)) %>% 
  # calculate HS- from H2S_undil - H2Saq
  mutate(HS = H2S_undil - H2Saq) %>% 
  # 3. calculate H2S(g) using the dimensionless Henry coefficient. For 80'C this is 1.018.
  mutate(H2S_gas = H2Saq * kHenry) %>% 
  # 4b. calculate remaining headspace volume: Vbottle - liqV
  mutate(V_hs = Vbottle - liqV) %>% 
  # 4c. calculate total sulfide in liquid (mmol): liqV * H2S_undil. Convert mL to L
  mutate(Saq_mmol = (liqV/1000) * H2S_undil) %>% 
  # 4d. calculate total H2S in headspace (mmol): V_hs * H2S_gas. Convert mL to L
  mutate(H2S_g_mmol = (V_hs/1000) * H2S_gas) %>% 
  # 4e. calculate total sulfide produced (mmol): Saq_mmol + H2S_g_mmol
  mutate(Stotal_aq_g_mmol = Saq_mmol + H2S_g_mmol) %>%  
  mutate(Stotal_mM_liq = Stotal_aq_g_mmol / (liqV/1000)) #%>% 


ctasre3_all_long <- ctasre3_all %>% pivot_longer(-c(set, replicate, day), names_to = "parameter", values_to = "value") %>% mutate(parameter = as.character(parameter)) %>% mutate(value = as.numeric(value))
``` 

## Calculations Round 4
```{r calculations round 4}

# constants needed:
MW_S <- 32.06
pKa1 = 7.05
Ka1 = 10^(-pKa1)
kHenry = 1.013
Vbottle = 117

# append columns for calculation steps. Use mutate()
# 1a. dilution factor H2S: given in microliters, is sampled volume divided by total volume in assay tube (9mL water + ZnAc, reagent A and reagent B) ==> sampleVS / (9000 + sampleVS + 100 + 1000)
ctasre4_all <- ctasre4_join %>% mutate(dilfactor = sampleVS / (9000 + sampleVS + 100 + 1000)) %>% 
  # 1b. undiluted total sulfide: rawH2S / dilutionfactor / MW_S
  mutate(H2S_undil = (H2S / dilfactor / MW_S)) %>% 
  # 2a. proton concentration: 10^(-pH)
  mutate(H = 10^(-pH)) %>% 
  # 2b. calculate H2S(aq) from equilibrium equation: H2S (aq) = (total sulfide) * H+ /(Ka1 + H+)
  mutate(H2Saq = H2S_undil * H / (Ka1 + H)) %>% 
  # calculate HS- from H2S_undil - H2Saq
  mutate(HS = H2S_undil - H2Saq) %>% 
  # 3. calculate H2S(g) using the dimensionless Henry coefficient. For 80'C this is 1.018.  
  mutate(H2S_gas = H2Saq * kHenry) %>% 
  # 4b. calculate remaining headspace volume: Vbottle - liqV
  mutate(V_hs = Vbottle - liqV) %>% 
  # 4c. calculate total sulfide in liquid (mmol): liqV * H2S_undil. Convert mL to L
  mutate(Saq_mmol = (liqV/1000) * H2S_undil) %>% 
  # 4d. calculate total H2S in headspace (mmol): V_hs * H2S_gas. Convert mL to L
  mutate(H2S_g_mmol = (V_hs/1000) * H2S_gas) %>% 
  # 4e. calculate total sulfide produced (mmol): Saq_mmol + H2S_g_mmol
  mutate(Stotal_aq_g_mmol = Saq_mmol + H2S_g_mmol) %>%  mutate(Stotal_mM_liq = Stotal_aq_g_mmol / (liqV/1000))

ctasre4_all_long <- ctasre4_all %>% pivot_longer(-c(set, replicate, hour), names_to = "parameter", values_to = "value") %>% mutate(day = as.character(hour/24))

# use the long format ctasre4_all, select the parameters I want
ctasre4_all_long_sel <- ctasre4_all_long %>% filter(set %in% c("30", "31")) %>% filter(parameter %in% c("pH", "H2Saq", "Stotal_mM_liq", "Fetotal_mM"))

#group by set, hour, parameter (order is important). not by value, because that is what I want to average
ctasre4_all_long_sel_mean <- ctasre4_all_long_sel %>% 
  group_by(set, hour, parameter) %>% 
  summarise(par.mean = mean(value), par.sd = sd(value))


```


## Calculations Round 5
```{r calculations round 5}

# constants needed:
MW_S <- 32.06
pKa1 = 7.05
Ka1 = 10^(-pKa1)
kHenry = 1.013
Vbottle = 117

# append columns for calculation steps. Use mutate()
# 1a. dilution factor H2S: given in microliters, is sampled volume divided by total volume in assay tube (9mL water + ZnAc, reagent A and reagent B) ==> sampleVS / (9000 + sampleVS + 100 + 1000)
ctasre5_all <- ctasre5_join %>% mutate(dilfactor = sampleVS / (9000 + sampleVS + 100 + 1000)) %>% 
  # 1b. undiluted total sulfide: rawH2S / dilutionfactor / MW_S
  mutate(H2S_undil = (H2S / dilfactor / MW_S)) %>% 
  # 2a. proton concentration: 10^(-pH)
  mutate(H = 10^(-pH)) %>% 
  # 2b. calculate H2S(aq) from equilibrium equation: H2S (aq) = (total sulfide) * H+ /(Ka1 + H+)
  mutate(H2Saq = H2S_undil * H / (Ka1 + H)) %>% 
  # calculate HS- from H2S_undil - H2Saq
  mutate(HS = H2S_undil - H2Saq) %>% 
  # 3. calculate H2S(g) using the dimensionless Henry coefficient. For 80'C this is 1.018.  
  mutate(H2S_gas = H2Saq * kHenry) %>% 
  # 4b. calculate remaining headspace volume: Vbottle - liqV
  mutate(V_hs = Vbottle - liqV) %>% 
  # 4c. calculate total sulfide in liquid (mmol): liqV * H2S_undil. Convert mL to L
  mutate(Saq_mmol = (liqV/1000) * H2S_undil) %>% 
  # 4d. calculate total H2S in headspace (mmol): V_hs * H2S_gas. Convert mL to L
  mutate(H2S_g_mmol = (V_hs/1000) * H2S_gas) %>% 
  # 4e. calculate total sulfide produced (mmol): Saq_mmol + H2S_g_mmol
  mutate(Stotal_aq_g_mmol = Saq_mmol + H2S_g_mmol) %>%  mutate(Stotal_mM_liq = Stotal_aq_g_mmol / (liqV/1000))

ctasre5_all_long <- ctasre5_all %>% pivot_longer(-c(set, replicate, day), names_to = "parameter", values_to = "value") %>% mutate(day = as.character(day))

## Calculate the average and sd for H2S, pH => round5
# use the long format ctasre4_all, select the parameters I want
ctasre5_all_long_sel <- ctasre5_all_long %>% filter(parameter %in% c("pH", "H2Saq", "Stotal_mM_liq", "Fetotal_mM"))

#group by set, hour, parameter (order is important). not by value, because that is what I want to average
ctasre5_all_long_sel_mean <- ctasre5_all_long_sel %>% 
  group_by(set, day, parameter) %>% 
  summarise(par.mean = mean(value), par.sd = sd(value))
```

## FIGURE 1a and 1B
```{r Figure 1a and 1b}
# use mean+sd calculated for ctasre4 and ctasre 5
# Select 30 and 31: medium no YE with (30) and without (31) Fe2+
ctasre4_mean_pap <- ctasre4_all_long_sel_mean %>% filter(hour < 300) %>% mutate(hour=hour-15.75)
ctasre4_mean_pap_H2S <- ctasre4_mean_pap %>% filter(parameter %in% c("Stotal_mM_liq")) %>% filter(set %in% c("30", "31"))
ctasre4_mean_pap_pH <- ctasre4_mean_pap %>% filter(parameter %in% c("pH"))%>% filter(set %in% c("30", "31"))
ctasre4_mean_pap_fe <- ctasre4_mean_pap %>% filter(parameter %in% c("Fetotal_mM"))%>% filter(set %in% c("30", "31"))

# select 41 and 42: external pyrite with and without sulfur
ctasre5_mean_pap <- ctasre5_all_long_sel_mean %>% filter(set %in% c("41", "42")) %>% filter(parameter %in% c("Stotal_mM_liq", "pH")) %>% mutate(day=as.numeric(day)) %>% mutate(hour = day*24)
ctasre5_mean_pap_H2S <- ctasre5_mean_pap %>% filter(parameter %in% c("Stotal_mM_liq")) %>%  arrange(set, hour) 
ctasre5_mean_pap_pH <- ctasre5_mean_pap %>% filter(parameter %in% c("pH")) %>%  arrange(set, hour) 

# Plot average H2S +sd from 30, 31, 41  
ggplot(mapping = aes(x = as.numeric(hour), color = set, shape = set)) + 
  geom_point(data = ctasre5_mean_pap_H2S, mapping = aes(y = par.mean), size = 2.5) +
  geom_errorbar(data = ctasre5_mean_pap_H2S, aes(ymin=(par.mean-par.sd), ymax=(par.mean+par.sd), width=0.5)) +
  geom_line(data = na.omit(ctasre5_mean_pap_H2S), mapping = aes(y = par.mean)) +
  geom_point(data = ctasre4_mean_pap_H2S, mapping = aes(y = par.mean), size = 2.5) +
  geom_errorbar(data = ctasre4_mean_pap_H2S, aes(ymin=par.mean-par.sd, ymax=par.mean+par.sd), width=4) +
  geom_path(data = na.omit(ctasre4_mean_pap_H2S), mapping = aes(y = par.mean)) +
  scale_y_continuous(name = "Total sulfide (aq) (mM)") + 
  coord_cartesian(ylim = c(0,20)) +
  scale_colour_manual(values = colorBlindGrey8) +
  labs(x = "Time (h)", y = "Total sulfide (mM)") +
  theme_classic2() +
  theme(legend.direction = "vertical", legend.position = "right", strip.background = element_blank(), axis.title.y.right = element_text(angle = 0, vjust = 0.5)) 
 

ggsave("figures/paper/fig1a_combined_H2S.pdf", width = 5, height = 3.5)

# Plot average pH +sd from 30, 31, 41  
ggplot(mapping = aes(x = as.numeric(hour), color = set, shape = set)) + 
  geom_point(data = ctasre5_mean_pap_pH, mapping = aes(y = par.mean), size = 2.5) +
  geom_errorbar(data = ctasre5_mean_pap_pH, aes(ymin=(par.mean-par.sd), ymax=(par.mean+par.sd), width=0.5)) +
  geom_line(data = na.omit(ctasre5_mean_pap_pH), mapping = aes(y = par.mean)) +
  geom_point(data = ctasre4_mean_pap_pH, mapping = aes(y = par.mean), size = 2.5) +
  geom_errorbar(data = ctasre4_mean_pap_pH, aes(ymin=par.mean-par.sd, ymax=par.mean+par.sd), width=4) +
  geom_path(data = na.omit(ctasre4_mean_pap_pH), mapping = aes(y = par.mean)) +
  geom_point(data = ctasre4_mean_pap_fe, mapping = aes(y = par.mean), size = 2.5) +
  geom_errorbar(data = ctasre4_mean_pap_fe, aes(ymin=((par.mean-par.sd)), ymax=((par.mean+par.sd)), width=4)) +
  geom_path(data = na.omit(ctasre4_mean_pap_fe), mapping = aes(y = par.mean)) +
  #scale_y_continuous(name = "pH / Fe^2+") + 
  coord_cartesian(ylim = c(0,6)) +
  scale_colour_manual(values = colorBlindGrey8) +
  labs(x = "Time (h)", y = "pH / total dissolved Fe (mM)") +
  theme_classic2() +
  theme(legend.direction = "vertical", legend.position = "right", strip.background = element_blank(), axis.title.y.right = element_text(angle = 0, vjust = 0.5)) 
 

ggsave("figures/paper/fig1b_combined_pH-Fe.pdf", width = 5, height = 3.5)

```


## Calculations Round 6
```{r calculations round 6}

# constants needed:
MW_S <- 32.06
pKa1 = 7.05
Ka1 = 10^(-pKa1)
kHenry = 1.013
Vbottle = 117

# append columns for calculation steps. Use mutate()
# 1a. dilution factor H2S: given in microliters, is sampled volume divided by total volume in assay tube (9mL water + ZnAc, reagent A and reagent B) ==> sampleVS / (9000 + sampleVS + 100 + 1000)
ctasre6_all <- ctasre6_join %>% mutate(dilfactor = sampleVS / (9000 + sampleVS + 100 + 1000)) %>% 
  # 1b. undiluted total sulfide: rawH2S / dilutionfactor / MW_S
  mutate(H2S_undil = (H2S / dilfactor / MW_S)) %>% 
  # 2a. proton concentration: 10^(-pH)
  mutate(H = 10^(-pH)) %>% 
  # 2b. calculate H2S(aq) from equilibrium equation: H2S (aq) = (total sulfide) * H+ /(Ka1 + H+)
  mutate(H2Saq = H2S_undil * H / (Ka1 + H)) %>% 
  # calculate HS- from H2S_undil - H2Saq
  mutate(HS = H2S_undil - H2Saq) %>% 
  # 3. calculate H2S(g) using the dimensionless Henry coefficient.  
  mutate(H2S_gas = H2Saq * kHenry) %>% 
  # 4b. calculate remaining headspace volume: Vbottle - liqV
  mutate(V_hs = Vbottle - liqV) %>% 
  # 4c. calculate total sulfide in liquid (mmol): liqV * H2S_undil. Convert mL to L
  mutate(Saq_mmol = (liqV/1000) * H2S_undil) %>% 
  # 4d. calculate total H2S in headspace (mmol): V_hs * H2S_gas. Convert mL to L
  mutate(H2S_g_mmol = (V_hs/1000) * H2S_gas) %>% 
  # 4e. calculate total sulfide produced (mmol): Saq_mmol + H2S_g_mmol
  mutate(Stotal_aq_g_mmol = Saq_mmol + H2S_g_mmol) %>%  mutate(Stotal_mM_liq = Stotal_aq_g_mmol / (liqV/1000))

ctasre6_all_long <- ctasre6_all %>% pivot_longer(-c(set, replicate, day), names_to = "parameter", values_to = "value") %>% mutate(day = as.character(day))

```

## SI Figure 5a and 5b
```{r SI Figure 5a and 5b}
# plot H2S total bottle expressed over liquid
ctasre6_salinity <-  ctasre6_all_long %>% filter(set %in% c("48", "49")) %>% filter(parameter %in% c("pH", "Stotal_mM_liq"))
ctasre6_sal_H2S <- ctasre6_salinity %>% filter(parameter %in% c("Stotal_mM_liq")) 
ctasre6_sal_pH <- ctasre6_salinity %>% filter(parameter %in% c("pH")) 

ggplot(mapping = aes(x = as.numeric(day), shape = parameter, color = parameter)) +
  geom_point(data = ctasre6_sal_H2S, mapping = aes(y = value)) +
  geom_line(data = na.omit(ctasre6_sal_H2S), mapping = aes(y = value, group = replicate)) +
  geom_point(data = ctasre6_sal_pH, mapping = aes(y = value*4)) +
  geom_line(data = na.omit(ctasre6_sal_pH), mapping = aes(y = value*4, group = replicate)) +
  scale_y_continuous(name = "Total sulfide bottle (mM)", sec.axis = sec_axis(trans = ~./4, name = "pH")) +
  coord_cartesian(ylim = c(0,25)) +
  scale_colour_manual(values = colorBlindGrey8[2:3]) +
  labs(x = "Time (days)", y = "Total sulfide (mM)") +
  theme_classic2() +
  theme(legend.direction = "vertical", legend.position = "bottom", strip.background = element_blank()) +
  theme(axis.title.y.right = element_text(angle = 0, vjust = 0.5)) +
  facet_wrap("set", ncol =3, scales = "free") #

ggsave("figures/paper/SIFig5_salinity.pdf", width = 6, height = 3.8)

# H2S and pH separately
ggplot(mapping = aes(x = as.numeric(day), shape = parameter)) +
  geom_point(data = ctasre6_sal_H2S, mapping = aes(y = value)) +
  geom_line(data = na.omit(ctasre6_sal_H2S), mapping = aes(y = value, group = replicate)) +
  #geom_point(data = ctasre6_sal_pH, mapping = aes(y = value*4)) +
  #geom_line(data = na.omit(ctasre6_sal_pH), mapping = aes(y = value*4, group = replicate)) +
  #scale_y_continuous(name = "Total sulfide bottle (mM)", sec.axis = sec_axis(trans = ~./4, name = "pH")) +
  coord_cartesian(ylim = c(0,25)) +
  scale_colour_manual(values = colorBlindGrey8[2:3]) +
  labs(x = "Time (days)", y = "Total sulfide (mM)") +
  theme_classic2() +
  theme(legend.direction = "vertical", legend.position = "bottom", strip.background = element_blank()) +
  theme(axis.title.y.right = element_text(angle = 0, vjust = 0.5)) +
  facet_wrap("set", ncol =3, scales = "free") #

ggsave("figures/paper/SI_Fig5A_salinity_H2S.pdf", width = 6, height = 3.8)

ggplot(mapping = aes(x = as.numeric(day), shape = parameter)) +
  geom_point(data = ctasre6_sal_pH, mapping = aes(y = value)) +
  geom_line(data = na.omit(ctasre6_sal_pH), mapping = aes(y = value, group = replicate)) +
  #scale_y_continuous(name = "Total sulfide bottle (mM)", sec.axis = sec_axis(trans = ~./4, name = "pH")) +
  coord_cartesian(ylim = c(0,5)) +
  scale_colour_manual(values = colorBlindGrey8[2:3]) +
  labs(x = "Time (days)", y = "pH") +
  theme_classic2() +
  theme(legend.direction = "vertical", legend.position = "bottom", strip.background = element_blank()) +
  theme(axis.title.y.right = element_text(angle = 0, vjust = 0.5)) +
  facet_wrap("set", ncol =3, scales = "free") #

ggsave("figures/paper/SI_Fig5B_salinity_pH.pdf", width = 6, height = 3.8)

```


# SI Figure 3 sulfate data 
```{r SI Figure 3 sulfate data}
# Import IC data for SO4 (also inculdes SO3 and S2O3)
ctasre1_IC <- read_csv("input/ctasre-IC-1-10.csv", col_names = TRUE)
# long
ctasre1_IC_long <- pivot_longer(ctasre1_IC, -c(bottle, day, description), names_to = "compound", values_to = "c_mM") %>% separate(col = bottle, into = c("set", "replicate"), sep = -1) 

ctasre1_IC_long %>% filter(set %in% c("1", "10")) %>% filter(compound %in% c("SO4")) %>% 
  ggplot(mapping = aes(x = day, y = as.numeric(c_mM), shape = compound)) +
  geom_point(mapping =aes(shape = compound)) + 
  geom_line(mapping = aes(group = replicate)) +
  theme_classic2() +
  coord_cartesian(ylim = c(0,6)) +
  labs(x = "Time (days)", y = "Sulfate (mM)") +
  facet_wrap(~set, ncol =2) +
  scale_colour_manual(values = colorBlindGrey8) +
  theme_classic2() +
  theme(legend.direction = "vertical", legend.position = "bottom", strip.background = element_blank())

ggsave("figures/paper/SI_Fig3.pdf", width = 5, height = 3.5)
```

# Figure 3a and 3b - PHREEQC polysulfide and Fe-S saturation indices
```{r Figure 3a and 3b PHREEQC}

# import tables for polysulfide speciation and for SI calculations 
phr_polysulfide_pH_rev <- read_csv("input/phreeqc/sulfide_species_pH_revised.csv", col_names = TRUE)
phr_fes_si_pH_rev <- read_csv("input/phreeqc/FeS_SI_T80_pH_revised.csv", col_names = TRUE)
phr_polysulfide_pH <- read_csv("input/phreeqc/sulfide_species_pH.csv", col_names = TRUE)
phr_fes_si_pH <- read_csv("input/phreeqc/FeS_SI_T80_pH.csv", col_names = TRUE)

# convert to long format
phr_polysulfide_pH_rev_long <- phr_polysulfide_pH_rev %>% pivot_longer(-c(species), names_to = "pH", values_to = "SI") 
phr_fes_si_pH_long <- phr_fes_si_pH %>% pivot_longer(-c(species), names_to = "pH", values_to = "SI") %>% filter(species %in% c("Pyrrhotite", "FeS (ppt)", "Mackinawite", "Pyrite", "Sulfur"))
phr_fes_si_rev_pH_long <- phr_fes_si_pH_rev %>% pivot_longer(-c(species), names_to = "pH", values_to = "SI") %>% filter(species %in% c("Pyrrhotite", "FeS (ppt)", "Mackinawite", "Pyrite"))

# Plot SI versus pH at 80'C
SI_pH <- ggplot(data = phr_fes_si_rev_pH_long, mapping = aes(x = as.numeric(pH), shape = species)) +
  geom_point(mapping = aes(y = SI, shape = species)) +
  geom_line(data = na.omit(phr_fes_si_rev_pH_long), mapping = aes(y = SI), linetype = 1) +
  theme_Publication() +
  geom_hline(yintercept = 0, linetype = 1, size = 0.2) +
  geom_vline(xintercept = 4, linetype = 2, size = 0.2) +
  coord_cartesian(xlim = c(0, 8)) +
  theme(legend.position = "right", legend.direction = "vertical") +
  scale_shape_discrete(solid = TRUE, limits = c("Pyrite", "Pyrrhotite", "Mackinawite", "FeS (ppt)"))+
  #scale_color_brewer(palette = "Paired", limits = c("Pyrite", "Pyrrhotite", "Mackinawite", "FeS (ppt)")) +
  theme_classic2() +
  labs(x = "pH", y = "SI")

ggsave("figures/paper/fig3b_phr_fes_si_pH_higherH2S.pdf", width = 5, height = 3)

# Plot polysulfide species versus pH at 80'C
# remove FeS species 
sel <- phr_polysulfide_pH_rev_long %>% filter(species %in% c("Total sulfide (mol)", "HS-", "S52-", "S42-", "H2S", "S62-", "S2-", "S32-","S22-"))

polysulf <- ggplot(data = sel, mapping = aes(x = as.numeric(pH))) +
  geom_point(mapping = aes(y = SI, shape = species)) +
  geom_line(data = na.omit(sel), mapping = aes(y = SI, group = species), linetype = 1) +
  theme_Publication() +
  geom_vline(xintercept = 4, linetype = 2, size = 0.2) +
  scale_y_log10() +
  coord_cartesian(xlim = c(0, 8)) +
  theme(legend.position = "right", legend.direction = "vertical") +
  scale_shape_manual(values = c(1:11), limits = c("Total sulfide (mol)", "HS-", "S52-", "S42-", "H2S", "S62-", "S2-", "S32-","S22-")) +
 # scale_color_brewer(palette = "Paired", limits = c("Total sulfide (mol)", "Fe(HS)2","HS-", "S52-", "S42-", "Fe(HS)3-", "H2S", "S62-", "S2-", "S32-","S22-")) +
  #scale_color_discrete(limits = c("Total sulfide (mol)", "Fe(HS)2","HS-", "S52-", "S42-", "Fe(HS)3-", "H2S", "S62-", "S2-", "S32-","S22-")) +
  theme_classic2() +
  labs(x = "pH", y = "c (M)")  

ggsave("figures/paper/fig3a_phr_polysulfides_pH.pdf", width = 5, height = 3)
```
