# Supplementary material for: Micrometric pyrite catalyzes abiotic sulfidogenesis from elemental sulfur and hydrogen
Source: Sci Rep. 2024 Jul 31;14:17702. doi: 10.1038/s41598-024-66006-z (PMC11291890; doi:10.1038/s41598-024-66006-z)
Supplement: Supplementary file 2 — Supplementary Information 2. [file 41598_2024_66006_MOESM2_ESM.zip › vandergraaf_et_al2023_pyrite/input/ctasre2_h2s.csv]

bottle	0	2	4	6	8	10	12	14	16	18	21	24	28	31	36	37	45	56	97
11a	0.12	0.05	0.06	0		0				0		0.08					0.08		0.17
11b	0.13	0.05	0.05	0		0				0		0.06					0.06		0.12
11c	0.14	0.05	0.06	0		0				0		0.05					0.05		0.12
12a	0.11	0.05	0.05	0		0				0		0					0		0.11
12b	0.12	0	0.05	0		0.05				0		0					0.05		0.1
12c	0.11	0.05	0.06	0		0				0		0					0		0
13a	0.14	0.1	0.1	0.08			0.08			0.05		0		0	0		0.05	0.05
13b	0.16	0.09	0.1	0.07			0.05			0		0.06		0	0		0	0
13c	0.15	0.09	0.1	0.08			0.06			0		0.05		0	0		0	0
14a	0.15	0.07	0.07	0			0.09	0.15	0.1	0.34		0.25		0.28	0.34		0.41	0.41
14b	0.15	0.08	0.09	0.1			0.5	0.23	0.28	0.69		0.42		0.46	0.51		0.54	0.45
14c	0.14	0.08	0.1	0			0.33	0.16	0.2	0.24		0.33		0.36	0.37		0.42	0.47
15a	0.06	0.53	0.52	0.59	0.48	0.43		0.49		0.47		0.46
15b	0.07	0.42	0.4	0.44	0.36	0.33		0.4		0.34		0.42
15c	0.06	0.49	0.39	0.5	0.44	0.33		0.46		0.43		0.43
16a	0	0.26	0.3	0.38	0.36	0.38	0.43		0.52	0.35		0.42
16b	0	0.38	0.34	0.35	0.31	0.38	0.28		0.37	0.35		0.37
16c	0	0.35	0.34	0.36	0.29	0.34	0.33		0.44	0.39		0.34
17a		0.1	0	0	0	0	0	0	0	0	0	0	0			0.45	0.45
17b		0.11	0.07	0	0.14	0.45	0.34	0.37	0.4	0.39	0.39	0.44	0.39			0.39	0.39
17c		0.11	0.06	0	0	0	0.05	0.31	0.18	0.26	0.29	0.35	0.4			0.36	0.36
19a		0.2	0.29	0.49	0.44	0.45	0.46	0.36	0.4			0.45	0.4
19b		0.21	0.24	0.35	0.39	0.48	0.49	0.41	0.4			0.45	0.45
19c		0.18	0.17	0.44	0.4	0.48	0.41	0.44	0.45			0.39	0.39
20a		0.09	0.07	0	0.06	0.61	0.21	0.25	0.33	0.37	0.38	0.39	0.32			0.34	0.34
20b		0.09	0.05	0	0	0.22	0.15	0.22	0.35	0.36	0.42	0.4	0.49			0.37	0.37
20c		0.09	0	0	0.1	0.58	0.19	0.23	0.42	0.42	0.3	0.5	0.39			0.36	0.36
