# Supplementary material for: Micrometric pyrite catalyzes abiotic sulfidogenesis from elemental sulfur and hydrogen
Source: Sci Rep. 2024 Jul 31;14:17702. doi: 10.1038/s41598-024-66006-z (PMC11291890; doi:10.1038/s41598-024-66006-z)
Supplement: Supplementary file 2 — Supplementary Information 2. [file 41598_2024_66006_MOESM2_ESM.zip › vandergraaf_et_al2023_pyrite/input/H2_test_sd.csv]

bottle	0	7	21
46A	2.705071458	0.355930455	0.071186091
46B	0.427116546	0.213558273	0.071186091
46C	0	0.071186091	0.498302637
47A	0.640674819	0.427116546	0.427116546
47B	1.779652275	0	0
47C	#VALUE!	0.284744364	0.213558273
air	0.1162464	0.0581232	0.323616281
