# Supplementary material for: Micrometric pyrite catalyzes abiotic sulfidogenesis from elemental sulfur and hydrogen
Source: Sci Rep. 2024 Jul 31;14:17702. doi: 10.1038/s41598-024-66006-z (PMC11291890; doi:10.1038/s41598-024-66006-z)
Supplement: Supplementary file 2 — Supplementary Information 2. [file 41598_2024_66006_MOESM2_ESM.zip › vandergraaf_et_al2023_pyrite/input/ctasre_rates.csv]

set	a	b	c
1		1.3499	1.1426
5	1.9148	1.6355	2.5033
7	1.6387	1.9105	1.7227
8	1.5541	1.3307	1.0301
10	0.715	0.5895	0.8523
14	0.4702	0.4731	0.3738
15	2.9975	2.2093	2.423
16	1.2533	1.1315	0.8876
17		2.234	1.2497
19	1.8684	2.0449	1.8684
20	1.7399	2.0847	1.9417
29	2.232	2.0832	1.7304
30	2.436	1.9248	1.4688
