# Supplementary material for: Micrometric pyrite catalyzes abiotic sulfidogenesis from elemental sulfur and hydrogen
Source: Sci Rep. 2024 Jul 31;14:17702. doi: 10.1038/s41598-024-66006-z (PMC11291890; doi:10.1038/s41598-024-66006-z)
Supplement: Supplementary file 2 — Supplementary Information 2. [file 41598_2024_66006_MOESM2_ESM.zip › vandergraaf_et_al2023_pyrite/input/ctasre2_pHcal.csv]

cal_T	0	2	4	6	8	10	12	14	16	18	21	24	28	31	36	37	45	56	97
4_20	4.01	4.02	4.02	4.04	4.04	4.02	4.01	4.02	4	4.04	4.03	3.99	4.01	4	3.99	3.98	4	3.98	4
7_20	0.03	7.04	7.02	7.04	7.06	7.03	7.03	7.06	7.02	7.02	7.05	7.02	7.01	7.02	7.01	7	7.04	7	7.03
10_20	10.07	10.07	10.07	10.06	10.06	10.06	10.06	10.07	10.1	10.07	10.07	10.07	10.07	10.06	10.07	10.07	10.07	10.05	10.06
4_80	4.05	4.01	4.11	4.15	4.13	4.15	4.04	4	4	4.17	4.01	4.12	4.14	4.16	4.12	4.04		3.98	4.16
7_80	7	6.96	7.1	7.02	7.06	7.05	6.99	7	7.04	7.13	7.05	7.12	7.2	7.02	7.03	6.98	7.04	6.93	7.1
10_80	9.68	9.68	9.79	9.72	9.71	9.74	9.65	9.65	9.67	9.81	9.68	9.86	9.89	9.73	9.73	9.68	9.73	9.63	9.84
4_60	4.03		4.2				4.02	3.92	3.85	4.03				3.92	4.15		4.11	3.97
7_60	7.03		7.08				6.96	6.91	6.79	7.02				6.86	7.11		7.06	6.92
10_60	9.8		9.91				9.74	9.68	9.61	9.82				9.69	9.9		9.88	9.74
