# Supplementary material for: Micrometric pyrite catalyzes abiotic sulfidogenesis from elemental sulfur and hydrogen
Source: Sci Rep. 2024 Jul 31;14:17702. doi: 10.1038/s41598-024-66006-z (PMC11291890; doi:10.1038/s41598-024-66006-z)
Supplement: Supplementary file 2 — Supplementary Information 2. [file 41598_2024_66006_MOESM2_ESM.zip › vandergraaf_et_al2023_pyrite/input/ctasre1_mean+sd.csv]

	set	day	parameter	par.mean	par.sd
1	1	0	H2Saq	0.508469160332453	0.0318439152448669
2	1	0	pH	4.10333333333333	0.0642910050732863
3	1	0	Stotal_mM_liq	1.1992517472317	0.0750408861871885
4	1	10	H2Saq	0.667948908842258	0.739899417231384
5	1	10	pH	3.76	0.49
6	1	10	Stotal_mM_liq	1.79071667665091	1.98352475421623
7	1	12	H2Saq	1.90251197225698	1.8686584056728
8	1	12	pH	3.54333333333333	0.553744826913384
9	1	12	Stotal_mM_liq	5.28113290745895	5.18711249458085
10	1	14	H2Saq	2.51739902251406	2.32245591562209
11	1	14	pH	3.51333333333333	0.720370275159472
12	1	14	Stotal_mM_liq	7.2447365568675	6.68369061879657
13	1	18	H2Saq	3.31408221654435	2.87983013632028
14	1	18	pH	3.43333333333333	0.674858009757114
15	1	18	Stotal_mM_liq	9.90125376175075	8.60386379791366
16	1	25	H2Saq	4.83946063304884	4.19406539065971
17	1	25	pH	3.53333333333333	0.637991640488598
18	1	25	Stotal_mM_liq	15.031868234087	13.0272038725137
19	1	4	H2Saq	0.137379487030811	0.120007338649513
20	1	4	pH	4.44333333333333	0.259679289380831
21	1	4	Stotal_mM_liq	0.334419722885347	0.292149245620864
22	1	6	H2Saq	0.116200840752537	0.101881274329568
23	1	6	pH	4.51333333333333	0.230723499742296
24	1	6	Stotal_mM_liq	0.291971197532195	0.255982683690261
25	1	63	H2Saq	5.78624255545405	0.364449208627241
26	1	63	pH	3.20333333333333	0.0115470053837925
27	1	63	Stotal_mM_liq	18.7144036865178	1.17872507405671
28	1	65	H2Saq	NA	NA
29	1	65	pH	NA	NA
30	1	65	Stotal_mM_liq	NA	NA
31	1	66	H2Saq	NA	NA
32	1	66	pH	NA	NA
33	1	66	Stotal_mM_liq	NA	NA
34	1	68	H2Saq	NA	NA
35	1	68	pH	NA	NA
36	1	68	Stotal_mM_liq	NA	NA
37	1	8	H2Saq	0.285903405025501	0.32272421550499
38	1	8	pH	4.26333333333333	0.360185137579736
39	1	8	Stotal_mM_liq	0.741455493489461	0.836621203179649
40	2	0	H2Saq	0.508322094622069	0.0840277812868293
41	2	0	pH	4.2	0.03605551275464
42	2	0	Stotal_mM_liq	1.19905211729511	0.198236475464303
43	2	10	H2Saq	0	0
44	2	10	pH	4.58333333333333	0.223681320930768
45	2	10	Stotal_mM_liq	0	0
46	2	12	H2Saq	0	0
47	2	12	pH	4.58666666666667	0.316438514301489
48	2	12	Stotal_mM_liq	0	0
49	2	14	H2Saq	NA	NA
50	2	14	pH	NA	NA
51	2	14	Stotal_mM_liq	NA	NA
52	2	18	H2Saq	0	0
53	2	18	pH	4.39333333333333	0.34210134950528
54	2	18	Stotal_mM_liq	0	0
55	2	25	H2Saq	0	0
56	2	25	pH	4.42	0.320468407179241
57	2	25	Stotal_mM_liq	0	0
58	2	4	H2Saq	0.190216993225794	0.000101363603606598
59	2	4	pH	4.59666666666667	0.0680685928555409
60	2	4	Stotal_mM_liq	0.463041608662886	0.000145024147135307
61	2	6	H2Saq	0.126665944488465	0.114156133845148
62	2	6	pH	4.72	0.0360555127546401
63	2	6	Stotal_mM_liq	0.318365259875158	0.286941881561533
64	2	63	H2Saq	0	0
65	2	63	pH	4.53666666666667	0.166533279957291
66	2	63	Stotal_mM_liq	0	0
67	2	65	H2Saq	NA	NA
68	2	65	pH	NA	NA
69	2	65	Stotal_mM_liq	NA	NA
70	2	66	H2Saq	NA	NA
71	2	66	pH	NA	NA
72	2	66	Stotal_mM_liq	NA	NA
73	2	68	H2Saq	NA	NA
74	2	68	pH	NA	NA
75	2	68	Stotal_mM_liq	NA	NA
76	2	8	H2Saq	0	0
77	2	8	pH	4.69666666666667	0.0305505046330392
78	2	8	Stotal_mM_liq	0	0
79	3	0	H2Saq	0	0
80	3	0	pH	4.17	0.00999999999999979
81	3	0	Stotal_mM_liq	0	0
82	3	10	H2Saq	NA	NA
83	3	10	pH	NA	NA
84	3	10	Stotal_mM_liq	NA	NA
85	3	12	H2Saq	0	0
86	3	12	pH	4.49	0.0916515138991171
87	3	12	Stotal_mM_liq	0	0
88	3	14	H2Saq	NA	NA
89	3	14	pH	NA	NA
90	3	14	Stotal_mM_liq	NA	NA
91	3	18	H2Saq	0	0
92	3	18	pH	4.66666666666667	0.0945163125250525
93	3	18	Stotal_mM_liq	0	0
94	3	25	H2Saq	0	0
95	3	25	pH	4.78666666666667	0.0611010092660779
96	3	25	Stotal_mM_liq	0	0
97	3	4	H2Saq	0	0
98	3	4	pH	4.29	0.0435889894354066
99	3	4	Stotal_mM_liq	0	0
100	3	6	H2Saq	0	0
101	3	6	pH	4.37	0.03605551275464
102	3	6	Stotal_mM_liq	0	0
103	3	63	H2Saq	3.2088343672403	2.78899441792991
104	3	63	pH	3.72	1.08263567279117
105	3	63	Stotal_mM_liq	10.3782105994225	9.02033982679114
106	3	65	H2Saq	NA	NA
107	3	65	pH	NA	NA
108	3	65	Stotal_mM_liq	NA	NA
109	3	66	H2Saq	NA	NA
110	3	66	pH	NA	NA
111	3	66	Stotal_mM_liq	NA	NA
112	3	68	H2Saq	NA	NA
113	3	68	pH	NA	NA
114	3	68	Stotal_mM_liq	NA	NA
115	3	8	H2Saq	0	0
116	3	8	pH	4.41333333333333	0.0503322295684715
117	3	8	Stotal_mM_liq	0	0
118	4	0	H2Saq	0	0
119	4	0	pH	4.17	0.0264575131106462
120	4	0	Stotal_mM_liq	0	0
121	4	10	H2Saq	NA	NA
122	4	10	pH	NA	NA
123	4	10	Stotal_mM_liq	NA	NA
124	4	12	H2Saq	0.0529661480474817	0.0917400594994534
125	4	12	pH	4.13666666666667	0.109696551146029
126	4	12	Stotal_mM_liq	0.14883755556465	0.257794208312329
127	4	14	H2Saq	NA	NA
128	4	14	pH	NA	NA
129	4	14	Stotal_mM_liq	NA	NA
130	4	18	H2Saq	0.137626845423071	0.120240493109317
131	4	18	pH	4.26	0.0529150262212917
132	4	18	Stotal_mM_liq	0.416698489139058	0.364058195659649
133	4	25	H2Saq	0.158722969939478	0.13836326955055
134	4	25	pH	4.33	0.12
135	4	25	Stotal_mM_liq	0.499943832452359	0.435823289675701
136	4	4	H2Saq	0.105925515677966	0.091734191125974
137	4	4	pH	4.07333333333333	0.100664459136943
138	4	4	Stotal_mM_liq	0.264517799790295	0.229167584728422
139	4	6	H2Saq	0.0529507820753457	0.0917134448550062
140	4	6	pH	4.10666666666667	0.0814452781524709
141	4	6	Stotal_mM_liq	0.134349437862053	0.232700052345394
142	4	63	H2Saq	0.073713953037232	0.127676311887232
143	4	63	pH	4.55	0.31224989991992
144	4	63	Stotal_mM_liq	0.242248335320373	0.419586424823868
145	4	65	H2Saq	NA	NA
146	4	65	pH	NA	NA
147	4	65	Stotal_mM_liq	NA	NA
148	4	66	H2Saq	NA	NA
149	4	66	pH	NA	NA
150	4	66	Stotal_mM_liq	NA	NA
151	4	68	H2Saq	NA	NA
152	4	68	pH	NA	NA
153	4	68	Stotal_mM_liq	NA	NA
154	4	8	H2Saq	0.116569580012238	0.102193979562306
155	4	8	pH	3.96333333333333	0.0950438495292214
156	4	8	Stotal_mM_liq	0.305592244778532	0.267908030841984
157	5	0	H2Saq	0.275414182626668	0.0660625519695345
158	5	0	pH	4.08333333333333	0.120554275466834
159	5	0	Stotal_mM_liq	0.649585720404922	0.155903553792279
160	5	10	H2Saq	4.05027785399748	0.597450520587511
161	5	10	pH	3.26666666666667	0.047258156262526
162	5	10	Stotal_mM_liq	11.2039120757396	1.70074020088451
163	5	12	H2Saq	5.78598804962592	0.554169828999865
164	5	12	pH	3.31666666666667	0.063508529610859
165	5	12	Stotal_mM_liq	16.5784602780311	1.49227849650636
166	5	14	H2Saq	6.99603335623161	0.711465349110629
167	5	14	pH	3.22333333333333	0.0503322295684717
168	5	14	Stotal_mM_liq	20.8151182476665	2.14064289907931
169	5	18	H2Saq	5.94371556719862	0.869070128392236
170	5	18	pH	3.34666666666667	0.025166114784236
171	5	18	Stotal_mM_liq	18.3897625015119	2.77372547751441
172	5	25	H2Saq	6.4168897222817	0.50723790493878
173	5	25	pH	3.41666666666667	0.00577350269189613
174	5	25	Stotal_mM_liq	20.6554370273678	1.53836229189877
175	5	4	H2Saq	0.434229356047501	0.482532065198596
176	5	4	pH	4.5	0.55
177	5	4	Stotal_mM_liq	1.08994172403654	1.21086044793727
178	5	6	H2Saq	1.7913115316827	1.28201543046135
179	5	6	pH	3.88333333333333	0.752218939759784
180	5	6	Stotal_mM_liq	4.64078883812439	3.32740561823312
181	5	63	H2Saq	5.41767361720724	0.869158909942515
182	5	63	pH	3.37	0.03605551275464
183	5	63	Stotal_mM_liq	18.20639886977	3.05322109878782
184	5	65	H2Saq	NA	NA
185	5	65	pH	NA	NA
186	5	65	Stotal_mM_liq	NA	NA
187	5	66	H2Saq	NA	NA
188	5	66	pH	NA	NA
189	5	66	Stotal_mM_liq	NA	NA
190	5	68	H2Saq	NA	NA
191	5	68	pH	NA	NA
192	5	68	Stotal_mM_liq	NA	NA
193	5	8	H2Saq	4.09377344023921	1.43862957746485
194	5	8	pH	3.37333333333333	0.0723417813807023
195	5	8	Stotal_mM_liq	10.9467511167824	3.8950875303347
196	6	0	H2Saq	0.402498656831454	0.0661691159358509
197	6	0	pH	4.14	0.0519615242270662
198	6	0	Stotal_mM_liq	0.949354112283288	0.156048192275755
199	6	10	H2Saq	1.10808477554847	1.78359020724949
200	6	10	pH	3.92333333333333	0.695796905234087
201	6	10	Stotal_mM_liq	2.97065128344282	4.78131550207885
202	6	12	H2Saq	2.51129238599504	2.70863069701012
203	6	12	pH	3.55666666666667	0.570993286592175
204	6	12	Stotal_mM_liq	6.97102058395769	7.51872414233497
205	6	14	H2Saq	3.31807698859918	3.00001334370703
206	6	14	pH	3.47333333333333	0.612072980398035
207	6	14	Stotal_mM_liq	9.54900467493621	8.6336540986927
208	6	18	H2Saq	3.99785640635418	3.47660601680786
209	6	18	pH	3.44666666666667	0.549302588136387
210	6	18	Stotal_mM_liq	11.9442025745571	10.3868834379563
211	6	25	H2Saq	4.52370862713892	3.94614811307626
212	6	25	pH	3.58666666666667	0.574485276863849
213	6	25	Stotal_mM_liq	14.0512446779184	12.2572628959913
214	6	4	H2Saq	0.148026472188016	0.131978727736615
215	6	4	pH	4.34333333333333	0.302875111776015
216	6	4	Stotal_mM_liq	0.360257820222844	0.321283784764715
217	6	6	H2Saq	0.190339103578711	0.190217278657553
218	6	6	pH	4.35666666666667	0.21221058723196
219	6	6	Stotal_mM_liq	0.478061137669138	0.477877266890117
220	6	63	H2Saq	NA	NA
221	6	63	pH	3.52	0.597745765355138
222	6	63	Stotal_mM_liq	NA	NA
223	6	65	H2Saq	NA	NA
224	6	65	pH	NA	NA
225	6	65	Stotal_mM_liq	NA	NA
226	6	66	H2Saq	NA	NA
227	6	66	pH	NA	NA
228	6	66	Stotal_mM_liq	NA	NA
229	6	68	H2Saq	NA	NA
230	6	68	pH	NA	NA
231	6	68	Stotal_mM_liq	NA	NA
232	6	8	H2Saq	0.742070865654077	1.12440467710965
233	6	8	pH	4.00333333333333	0.555817715922526
234	6	8	Stotal_mM_liq	1.92362888660025	2.91443396012929
235	7	0	H2Saq	0.465969460411543	0.0916949407191234
236	7	0	pH	4.19666666666667	0.0115470053837923
237	7	0	Stotal_mM_liq	1.09914134293063	0.216311539970163
238	7	10	H2Saq	2.06107457153855	2.02689046711116
239	7	10	pH	3.64	0.793788384898645
240	7	10	Stotal_mM_liq	5.52530703031625	5.43362682226524
241	7	12	H2Saq	4.30669775813452	3.15496768583077
242	7	12	pH	3.24333333333333	0.29365512652316
243	7	12	Stotal_mM_liq	11.9547663083912	8.7575795855201
244	7	14	H2Saq	5.36555922299099	2.36713805372631
245	7	14	pH	3.11666666666667	0.0577350269189626
246	7	14	Stotal_mM_liq	15.4413999445519	6.81234397065898
247	7	18	H2Saq	7.15419443981735	1.0506604376086
248	7	18	pH	3.04333333333333	0.0776745346515402
249	7	18	Stotal_mM_liq	21.3741057100366	3.13909860464523
250	7	25	H2Saq	9.99460412829894	0.951078034620068
251	7	25	pH	3.13666666666667	0.0568624070307734
252	7	25	Stotal_mM_liq	31.0442144095118	2.95429377284454
253	7	4	H2Saq	0.147855252441244	0.131907965078322
254	7	4	pH	4.61333333333333	0.0981495457622363
255	7	4	Stotal_mM_liq	0.360012850659166	0.321182790252027
256	7	6	H2Saq	0.1587671598399	0.274992787416116
257	7	6	pH	4.58666666666667	0.231804515342849
258	7	6	Stotal_mM_liq	0.398612461006735	0.690417034993734
259	7	63	H2Saq	11.9410642382635	3.02022318375117
260	7	63	pH	3.08	0.0793725393319377
261	7	63	Stotal_mM_liq	38.6205365140179	9.76845626591538
262	7	65	H2Saq	NA	NA
263	7	65	pH	NA	NA
264	7	65	Stotal_mM_liq	NA	NA
265	7	66	H2Saq	NA	NA
266	7	66	pH	NA	NA
267	7	66	Stotal_mM_liq	NA	NA
268	7	68	H2Saq	NA	NA
269	7	68	pH	NA	NA
270	7	68	Stotal_mM_liq	NA	NA
271	7	8	H2Saq	1.24045850064482	1.58196010631485
272	7	8	pH	3.93	0.665056388586712
273	7	8	Stotal_mM_liq	3.21543122747656	4.10040833372176
274	8	0	H2Saq	0.360085253343962	0.0184212987789129
275	8	0	pH	4.18	0.0800000000000001
276	8	0	Stotal_mM_liq	0.849360848486863	0.043374002739725
277	8	10	H2Saq	4.05061351313093	1.42326388050102
278	8	10	pH	2.96333333333333	0.0152752523165194
279	8	10	Stotal_mM_liq	10.8586465672519	3.81540277371932
280	8	12	H2Saq	4.4188302226444	0.959923428119219
281	8	12	pH	2.98333333333333	0.0351188458428424
282	8	12	Stotal_mM_liq	12.2658607657436	2.66460102047491
283	8	14	H2Saq	6.04948873449251	1.4662979875024
284	8	14	pH	3.05333333333333	0.0850490054811537
285	8	14	Stotal_mM_liq	17.4095787272114	4.21983035194316
286	8	18	H2Saq	5.36570302195285	0.417505933055475
287	8	18	pH	3.00333333333333	0.0461880215351698
288	8	18	Stotal_mM_liq	16.0306929536159	1.24738272334234
289	8	25	H2Saq	NA	NA
290	8	25	pH	NA	NA
291	8	25	Stotal_mM_liq	NA	NA
292	8	4	H2Saq	1.1664173406535	0.547641295476466
293	8	4	pH	3.17666666666667	0.125033328890074
294	8	4	Stotal_mM_liq	2.83539326147515	1.33120793499526
295	8	6	H2Saq	2.27985365009608	0.890948001884376
296	8	6	pH	3.09333333333333	0.047258156262526
297	8	6	Stotal_mM_liq	5.71976837302778	2.23521315362052
298	8	63	H2Saq	4.41873545756277	1.23247354334018
299	8	63	pH	3.06666666666667	0.087368949480541
300	8	63	Stotal_mM_liq	14.2913348228441	3.98621605715374
301	8	65	H2Saq	NA	NA
302	8	65	pH	NA	NA
303	8	65	Stotal_mM_liq	NA	NA
304	8	66	H2Saq	NA	NA
305	8	66	pH	NA	NA
306	8	66	Stotal_mM_liq	NA	NA
307	8	68	H2Saq	NA	NA
308	8	68	pH	NA	NA
309	8	68	Stotal_mM_liq	NA	NA
310	8	8	H2Saq	3.65100479247468	1.5628470873125
311	8	8	pH	3.06666666666667	0.00577350269189613
312	8	8	Stotal_mM_liq	9.46326088137839	4.05083293483884
313	9	0	H2Saq	0.455405201752023	0.0183931826278902
314	9	0	pH	4.18	0.04
315	9	0	Stotal_mM_liq	1.07419609153241	0.0433358596049968
316	9	10	H2Saq	1.578404584958	1.1042359380811
317	9	10	pH	3.28	0.41569219381653
318	9	10	Stotal_mM_liq	4.23136263492959	2.96011295225676
319	9	12	H2Saq	4.05200931315918	1.22280427009517
320	9	12	pH	3.04333333333333	0.0611010092660777
321	9	12	Stotal_mM_liq	11.2476738608462	3.39425821781943
322	9	14	H2Saq	5.20784601846503	0.819995914040065
323	9	14	pH	3.04	0.03605551275464
324	9	14	Stotal_mM_liq	14.9874239425946	2.35985623414276
325	9	18	H2Saq	6.41770755163283	0.711546633062386
326	9	18	pH	3.06666666666667	0.0472581562625263
327	9	18	Stotal_mM_liq	19.173779050923	2.12591214710253
328	9	25	H2Saq	7.10137749645348	0.31559350170747
329	9	25	pH	3.16666666666667	0.0251661147842357
330	9	25	Stotal_mM_liq	22.057622301353	0.980289747870668
331	9	4	H2Saq	0.190306466605155	0.000214593633890917
332	9	4	pH	4.52	0.151327459504216
333	9	4	Stotal_mM_liq	0.463169621086196	0.0003070259701548
334	9	6	H2Saq	0.274947360203406	0.0800956080112208
335	9	6	pH	4.48333333333333	0.261023626006025
336	9	6	Stotal_mM_liq	0.690552517900927	0.200908373667649
337	9	63	H2Saq	5.62864811009926	0.964224691597738
338	9	63	pH	3.06666666666667	0.0230940107675851
339	9	63	Stotal_mM_liq	18.2044848779942	3.118574805001
340	9	65	H2Saq	NA	NA
341	9	65	pH	NA	NA
342	9	65	Stotal_mM_liq	NA	NA
343	9	66	H2Saq	NA	NA
344	9	66	pH	NA	NA
345	9	66	Stotal_mM_liq	NA	NA
346	9	68	H2Saq	NA	NA
347	9	68	pH	NA	NA
348	9	68	Stotal_mM_liq	NA	NA
349	9	8	H2Saq	1.13427044098756	0.790684771260533
350	9	8	pH	3.79	0.658179306876173
351	9	8	Stotal_mM_liq	2.94034385213891	2.04914745059951
352	10	0	H2Saq	0.402383602756395	0.0799059527765666
353	10	0	pH	4.22666666666667	0.0305505046330388
354	10	0	Stotal_mM_liq	0.949197935580722	0.188532802682945
355	10	10	H2Saq	3.05120262619437	0.241084819986064
356	10	10	pH	2.76666666666667	0.0602771377334171
357	10	10	Stotal_mM_liq	8.17939346144722	0.646269281380784
358	10	12	H2Saq	4.57673949738384	0.820030445072706
359	10	12	pH	2.86666666666667	0.0404145188432739
360	10	12	Stotal_mM_liq	12.7040939797817	2.27625608671859
361	10	14	H2Saq	4.20849128449762	0.507322719424187
362	10	14	pH	2.87666666666667	0.0650640709864771
363	10	14	Stotal_mM_liq	12.1112953841396	1.45997780714317
364	10	18	H2Saq	4.83970452604142	0.778496542297581
365	10	18	pH	2.95333333333333	0.0208166599946613
366	10	18	Stotal_mM_liq	14.4591573958272	2.32583883064098
367	10	25	H2Saq	5.94442343530739	1.10849130931685
368	10	25	pH	2.95	0.0458257569495583
369	10	25	Stotal_mM_liq	18.4636943111248	3.44300848513251
370	10	4	H2Saq	1.51642159521774	0.206990021076422
371	10	4	pH	2.91	0.0264575131106458
372	10	4	Stotal_mM_liq	3.68612434266728	0.503150832761488
373	10	6	H2Saq	2.21631747608386	0.384843487431566
374	10	6	pH	2.88666666666667	0.025166114784236
375	10	6	Stotal_mM_liq	5.56027916782706	0.965487260143636
376	10	63	H2Saq	4.83974526477352	0.397098277152298
377	10	63	pH	2.89333333333333	0.0929157324317757
378	10	63	Stotal_mM_liq	15.6528116933011	1.28437183830702
379	10	65	H2Saq	NA	NA
380	10	65	pH	NA	NA
381	10	65	Stotal_mM_liq	NA	NA
382	10	66	H2Saq	NA	NA
383	10	66	pH	NA	NA
384	10	66	Stotal_mM_liq	NA	NA
385	10	68	H2Saq	NA	NA
386	10	68	pH	NA	NA
387	10	68	Stotal_mM_liq	NA	NA
388	10	8	H2Saq	3.35562563695505	0.569802849065049
389	10	8	pH	2.95	0.0360555127546398
390	10	8	Stotal_mM_liq	8.69757183544799	1.47691373093361
