# Supplementary material for: Micrometric pyrite catalyzes abiotic sulfidogenesis from elemental sulfur and hydrogen
Source: Sci Rep. 2024 Jul 31;14:17702. doi: 10.1038/s41598-024-66006-z (PMC11291890; doi:10.1038/s41598-024-66006-z)
Supplement: Supplementary file 2 — Supplementary Information 2. [file 41598_2024_66006_MOESM2_ESM.zip › vandergraaf_et_al2023_pyrite/input/ctasre3_H2S.csv]

bottle	0	0	2	4	5	8	9	13	14	24	34	43	52	65
21a	0.11		0.05	0		0
21b	0.14		0.08	0.06		0.37
21c	0.15		0.09	0.11	0.18
21d	0.14		0.08	0.27
22a	0.2			0.13				0.13		0.6
22b	0.17			0.11				0.09		0.06
22c	0.19			0.13				0.08		0
23a	0.16		0	0				0		0	0	0.23	0.34	0.54
23b	0.11		0	0				0		0	0	0	0	0
23c	0.15		0	0				0		0	0	0	0	0
24a				0.11		0.26			0.5	0.73	0.49	0.6	0.25	0.29
25a							0.1			0	0
25b							0.14			0.08	0.07
25c							0.11			0	0
25d							0.1			0	0
