# Supplementary material for: Micrometric pyrite catalyzes abiotic sulfidogenesis from elemental sulfur and hydrogen
Source: Sci Rep. 2024 Jul 31;14:17702. doi: 10.1038/s41598-024-66006-z (PMC11291890; doi:10.1038/s41598-024-66006-z)
Supplement: Supplementary file 2 — Supplementary Information 2. [file 41598_2024_66006_MOESM2_ESM.zip › vandergraaf_et_al2023_pyrite/input/ctasre-IC-1-10.csv]

bottle	day	description	SO3	SO4	S2O3
H2OS	0	H2O	n.a.	0.362	0.1212
H2OS	0	H2O	n.a.	n.a.	n.a.
SO4S	0	S0-0mM	n.a.	n.a.	n.a.
SO3S	0	SO3-2.5 mM	1.6278	n.a.	n.a.
SO3S	0	SO3-5 mM	4.6263	n.a.	n.a.
SO3S	0	SO3-10 mM	10.0553	n.a.	n.a.
SO3S	0	SO3-20 mM	20.1748	n.a.	n.a.
S2O3S	0	S2O3-2.5 mM	0.1312	0.0876	2.6011
S2O3S	0	S2O3-5 mM	0.1269	0.0941	4.7843
S2O3S	0	S2O3-10 mM	0.1389	0.1203	10.1466
S2O3S	0	S2O3-20 mM	0.136	0.1032	19.968
SO4S	0	SO4 2.5	0.1401	2.3037	n.a.
SO4S	0	SO4 5	0.1308	4.813	n.a.
SO4S	0	SO4 10	0.1171	9.8136	n.a.
SO4S	0	SO4 20	0.0948	20.1645	n.a.
H2OS	0	H2O	0.1654	0.1339	n.a.
1A	0	cTASRe-rnd1-1A-d0	0.1278	5.2326	0.3104
1B	0	cTASRe-rnd1-1B-d0	0.1379	5.2913	0.3084
1C	0	cTASRe-rnd1-1C-d0	0.1327	5.2868	0.3154
1A	4	cTASRe-rnd1-1A-d4	0.1323	5.2355	0.2505
1B	4	cTASRe-rnd1-1B-d4	0.1437	5.1604	0.1457
1C	4	cTASRe-rnd1-1C-d4	0.1455	5.3942	0.1698
1A	6	cTASRe-rnd1-1A-d6	0.1382	5.4668	0.2477
1B	6	cTASRe-rnd1-1B-d6	0.1436	5.2535	0.1385
1C	6	cTASRe-rnd1-1C-d6	0.1401	5.4052	0.1545
1A	8	cTASRe-rnd1-1A-d8	0.1395	5.412	0.2461
1B	8	cTASRe-rnd1-1B-d8	0.1457	5.276	0.133
1C	8	cTASRe-rnd1-1C-d8	0.1385	5.3417	0.1206
SO3S	0	SO3-5 mM	5.1338	0.7627	n.a.
S2O3S	0	S2O3-5 mM	n.a.	n.a.	4.8555
1A	10	cTASRe-rnd1-1A-d10	0.1381	5.245	0.2489
1B	10	cTASRe-rnd1-1B-d10	0.1442	5.3367	0.116
1C	10	cTASRe-rnd1-1C-d10	0.1395	5.323	0.1273
1A	12	cTASRe-rnd1-1A-d12	0.1391	5.4285	0.2598
1B	12	cTASRe-rnd1-1B-d12	0.1496	5.4648	0.1318
1C	12	cTASRe-rnd1-1C-d12	0.1367	5.357	0.2208
1A	14	cTASRe-rnd1-1A-d14	0.1453	5.4046	0.2627
1B	14	cTASRe-rnd1-1B-d14	0.1419	5.4343	0.2014
1C	14	cTASRe-rnd1-1C-d14	0.1445	5.3928	0.1135
1A	18	cTASRe-rnd1-1A-d18	0.1451	5.3956	0.2593
1B	18	cTASRe-rnd1-1B-d18	0.1372	5.3199	0.3227
1C	18	cTASRe-rnd1-1C-d18	0.1495	5.37	0.1319
H2OS	0	H2O	0.2225	0.1467	n.a.
10A	0	cTASRe-rnd1-10A-d0	0.1491	1.9155	0.262
10B	0	cTASRe-rnd1-10B-d0	0.1605	2.0975	0.2487
10C	0	cTASRe-rnd1-10C-d0	0.1719	2.0664	0.256
10A	4	cTASRe-rnd1-10A-d4	0.1662	1.9211	0.1151
10B	4	cTASRe-rnd1-10B-d4	0.175	2.0406	0.1168
10C	4	cTASRe-rnd1-10C-d4	0.1752	2.0333	0.1183
SO3S	0	SO3-5 mM	4.8467	0.7911	n.a.
S2O3S	0	S2O3-5 mM	0.19	0.0986	4.8068
10A	6	cTASRe-rnd1-10A-d6	0.1668	1.9642	0.1193
10B	6	cTASRe-rnd1-10B-d6	0.1676	2.0172	0.1191
10C	6	cTASRe-rnd1-10C-d6	0.1665	1.966	0.1216
10A	8	cTASRe-rnd1-10A-d8	0.1695	2.0455	0.1218
10B	8	cTASRe-rnd1-10B-d8	0.1777	2.1871	0.1183
10C	8	cTASRe-rnd1-10C-d8	0.1742	2.074	0.1238
10A	10	cTASRe-rnd1-10A-d10	0.1659	2.0889	0.1327
10B	10	cTASRe-rnd1-10B-d10	0.1648	2.1005	0.1248
10C	10	cTASRe-rnd1-10C-d10	0.1781	2.0943	0.1192
10A	12	cTASRe-rnd1-10A-d12	0.1794	2.0978	0.1309
10B	12	cTASRe-rnd1-10B-d12	0.1702	2.0485	0.1314
10C	12	cTASRe-rnd1-10C-d12	0.1727	2.0693	0.1262
10A	14	cTASRe-rnd1-10A-d14	0.1692	1.9805	0.1291
10B	14	cTASRe-rnd1-10B-d14	0.1692	2.1184	0.1312
10C	14	cTASRe-rnd1-10C-d14	0.1833	2.1142	0.1262
10A	18	cTASRe-rnd1-10A-d18	0.1695	1.9497	0.1292
10B	18	cTASRe-rnd1-10B-d18	0.1764	2.0795	0.13
10C	18	cTASRe-rnd1-10C-d18	0.1736	2.1019	0.1677
H2OS	0	H2O	0.3763	0.1327	n.a.
2A	0	cTASRe-rnd1-2A-d0		5.1568	0.1975
2A	4	cTASRe-rnd1-2A-d4		5.2369	0.1276
2A	8	cTASRe-rnd1-2A-d8		4.9453	0.097
2A	12	cTASRe-rnd1-2A-d12		5.2136	0.1122
2A	18	cTASRe-rnd1-2A-d18		5.3323	0.1138
2B	0	cTASRe-rnd1-2B-d0		5.1814	0.2
2B	4	cTASRe-rnd1-2B-d4		5.1015	0.1114
2B	8	cTASRe-rnd1-2B-d8		5.1921	0.1009
2B	12	cTASRe-rnd1-2B-d12		5.0478	0.0993
2B	18	cTASRe-rnd1-2B-d18		5.2391	0.1012
2C	0	cTASRe-rnd1-2C-d0		5.1021	0.1809
2C	4	cTASRe-rnd1-2C-d4		5.0724	0.105
2C	8	cTASRe-rnd1-2C-d8		5.0084	0.0988
2C	12	cTASRe-rnd1-2C-d12		5.1441	0.0973
2C	18	cTASRe-rnd1-2C-d18		5.0678	0.094
3A	0	cTASRe-rnd1-3A-d0		3.1668	n.a.
3A	4	cTASRe-rnd1-3A-d4		3.1351	n.a.
3A	8	cTASRe-rnd1-3A-d8		3.1158	n.a.
3A	12	cTASRe-rnd1-3A-d12		3.2723	n.a.
3A	18	cTASRe-rnd1-3A-d18		3.3037	n.a.
3B	0	cTASRe-rnd1-3B-d0		3.2702	n.a.
3B	4	cTASRe-rnd1-3B-d4		3.351	n.a.
3B	8	cTASRe-rnd1-3B-d8		3.3329	n.a.
3B	12	cTASRe-rnd1-3B-d12		3.3951	n.a.
3B	18	cTASRe-rnd1-3B-d18		3.3217	n.a.
3C	0	cTASRe-rnd1-3C-d0		3.4041	n.a.
3C	4	cTASRe-rnd1-3C-d4		3.1223	n.a.
3C	8	cTASRe-rnd1-3C-d8		3.1563	n.a.
3C	12	cTASRe-rnd1-3C-d12		3.336	n.a.
3C	18	cTASRe-rnd1-3C-d18		3.256	n.a.
4A	0	cTASRe-rnd1-4A-d0		3.2862	n.a.
4A	4	cTASRe-rnd1-4A-d4		3.3172	n.a.
4A	8	cTASRe-rnd1-4A-d8		3.3336	n.a.
4A	12	cTASRe-rnd1-4A-d12		3.5184	n.a.
4A	18	cTASRe-rnd1-4A-d18		3.4102	n.a.
4B	0	cTASRe-rnd1-4B-d0		3.2635	n.a.
4B	4	cTASRe-rnd1-4B-d4		3.328	n.a.
4B	8	cTASRe-rnd1-4B-d8		3.3039	n.a.
4B	12	cTASRe-rnd1-4B-d12		3.4882	n.a.
4B	18	cTASRe-rnd1-4B-d18		3.0977	n.a.
4C	0	cTASRe-rnd1-4C-d0		3.5048	n.a.
4C	4	cTASRe-rnd1-4C-d4		3.3125	n.a.
4C	8	cTASRe-rnd1-4C-d8		3.4818	n.a.
4C	12	cTASRe-rnd1-4C-d12		2.9657	n.a.
4C	18	cTASRe-rnd1-4C-d18		2.9724	n.a.
H2OS		H2O		n.a.	n.a.
H2OS		H2O		n.a.	n.a.
SO4S		S0-0mM		n.a.	n.a.
SO4S		SO4 2.5		2.4532	n.a.
SO4S		SO4 5		5.0048	n.a.
SO4S		SO4 10		10.0747	n.a.
SO4S		SO4 20		19.9673	n.a.
S2O3S		S2O3-2.5 mM		n.a.	2.5104
S2O3S		S2O3-5 mM		n.a.	4.9803
S2O3S		S2O3-10 mM		n.a.	10.0115
S2O3S		S2O3-20 mM		n.a.	19.9979
H2OS		H2O		n.a.	n.a.
H2OS		H2O		n.a.	n.a.
S2O3S		S2O3-5 mM		n.a.	4.926
H2OS		H2O		n.a.	n.a.
S2O3S		S2O3-5 mM		n.a.	4.9464
S2O3S		S2O3-2.5 mM		n.a.	2.512
S2O3S		S2O3-5 mM		n.a.	4.89
S2O3S		S2O3-10 mM		n.a.	9.932
H2OS		H2O		n.a.	n.a.
