# Supplementary material for: Micrometric pyrite catalyzes abiotic sulfidogenesis from elemental sulfur and hydrogen
Source: Sci Rep. 2024 Jul 31;14:17702. doi: 10.1038/s41598-024-66006-z (PMC11291890; doi:10.1038/s41598-024-66006-z)
Supplement: Supplementary file 2 — Supplementary Information 2. [file 41598_2024_66006_MOESM2_ESM.zip › vandergraaf_et_al2023_pyrite/input/ctasre6_liqV.csv]

bottle	0	7	21
46a	50	48.5	47
46b	50	48.5	47
46c	50	48.5	47
47a	50	48.5	47
47b	50	48.5	47
47c	50	48.5	47
48a	50	48.5	47
48b	50	48.5	47
48c	50	48.5	47
49a	50	48.5	47
49b	50	48.5	47
49c	50	48.5	47
