# Supplementary material for: Micrometric pyrite catalyzes abiotic sulfidogenesis from elemental sulfur and hydrogen
Source: Sci Rep. 2024 Jul 31;14:17702. doi: 10.1038/s41598-024-66006-z (PMC11291890; doi:10.1038/s41598-024-66006-z)
Supplement: Supplementary file 2 — Supplementary Information 2. [file 41598_2024_66006_MOESM2_ESM.zip › vandergraaf_et_al2023_pyrite/input/ctasre6_pHcalvalues.csv]

cal_T	0	7	21
4_20	4.01	4.02	4.01
7_20	7.03	7.05	7.04
10_20	10.06	10.07	10.06
4_80	4.29	4.32	4.24
7_80	7.01	7.13	7.02
10_80	9.71	9.78	9.71
