# Supplementary material for: Micrometric pyrite catalyzes abiotic sulfidogenesis from elemental sulfur and hydrogen
Source: Sci Rep. 2024 Jul 31;14:17702. doi: 10.1038/s41598-024-66006-z (PMC11291890; doi:10.1038/s41598-024-66006-z)
Supplement: Supplementary file 2 — Supplementary Information 2. [file 41598_2024_66006_MOESM2_ESM.zip › vandergraaf_et_al2023_pyrite/input/ctasre_lagphase.csv]

set	a	b	c
1		10	8
5	4	4	6
7	6	12	8
8	4	4	4
10	4	4	4
14	12	6	12
15	2	2	2
16	2	2	2
17		6	10
19	2	2	2
20	6	8	6
29	1.86	1.86	1.86
30	1.43	1.43	1.43
