# Supplementary material for: Micrometric pyrite catalyzes abiotic sulfidogenesis from elemental sulfur and hydrogen
Source: Sci Rep. 2024 Jul 31;14:17702. doi: 10.1038/s41598-024-66006-z (PMC11291890; doi:10.1038/s41598-024-66006-z)
Supplement: Supplementary file 2 — Supplementary Information 2. [file 41598_2024_66006_MOESM2_ESM.zip › vandergraaf_et_al2023_pyrite/input/ctasre1_ferrozine2.csv]

bottle	day	Fe2_mM	Fetot_mM
2a	0	1.323247863	1.525349794
2b	0	1.432649573	1.654979424
2c	0	1.483931624	1.690987654
2a	4	1.16	1.443045267
2b	4	1.186495726	1.676584362
2c	4	1.18991453	1.720823045
2a	12	1.155726496	1.379259259
2b	12	1.115555556	1.429670782
2c	12	1.222393162	1.741399177
2a	18	1.065128205	1.37617284
2b	18	1.18991453	1.565473251
2c	18	1.163418803	1.671440329
2a	25	1.163418803	1.389547325
2b	25	1.212991453	1.536666667
2c	25	1.177094017	1.781522634
2a	63	1.095897436	1.301069959
2b	63	1.24974359	1.471851852
2c	63	1.274529915	1.637489712
2a	66	0.512991453	0.553127572
2b	66	0.743760684	0.839135802
2c	66
2a	69	0.14974359	0.161152263
2b	69	0.20957265	0.221851852
2c	69
3a	0	1.414700855	1.719794239
3b	0	1.271111111	1.568559671
3c	0	1.143760684	1.643662551
3a	8	1.333504274	1.709506173
3b	8	1.183931624	1.557242798
3c	8	1.351452991	1.671440329
3a	18	1.314700855	1.744485597
3b	18	1.108717949	1.519176955
3c	18	1.195042735	1.590164609
3a	25	1.306153846	1.816502058
3b	25	1.155726496	1.651893004
3c	25	1.299316239	1.760946502
3a	63	1.277094017	1.797983539
3b	63	0.157435897	0.175555556
3c	63	0.312136752	0.347366255
1a	0	1.403589744	1.831934156
1b	0	1.407863248	1.781522634
1c	0	1.492478632	1.964650206
1a	25	1.30957265	1.874115226
1b	25	0.30957265	0.358683128
1c	25	0.258290598	0.300041152
1a	63	0.221538462	0.259917695
1b	63	0.304444444	0.350452675
1c	63	0.425811966	0.486255144
