# Supplementary material for: Micrometric pyrite catalyzes abiotic sulfidogenesis from elemental sulfur and hydrogen
Source: Sci Rep. 2024 Jul 31;14:17702. doi: 10.1038/s41598-024-66006-z (PMC11291890; doi:10.1038/s41598-024-66006-z)
Supplement: Supplementary file 2 — Supplementary Information 2. [file 41598_2024_66006_MOESM2_ESM.zip › vandergraaf_et_al2023_pyrite/input/ctasre1_sampleVS.csv]

bottle	0	4	6	8	10	12	14	18	25	63	65	66	68
1a	100	100	100	100	100	100	100	100	100	20
1b	100	100	100	100	100	100	50	20	20	20
1c	100	100	100	100	100	50	20	20	20	20
2a	100	100	100	100	100	100		100	100	100
2b	100	100	100	100	100	100		100	100	100		20	20
2c	100	100	100	100	100	100		100	100	100		20	20
3a	100	100	100	100		100		100	100	100
3b	100	100	100	100		100		100	100	20
3c	100	100	100	100		100		100	100	20
4a	100	100	100	100		100		100	100	100
4b	100	100	100	100		100		100	100	100
4c	100	100	100	100		100		100	100	100
5a	100	100	100	50	20	20	20	20	20	20
5b	100	100	100	50	20	20	20	20	20	20
5c	100	100	100	50	20	20	20	20	20	20
6a	100	100	100	100	100	50	50	20	20	20
6b	100	100	100	100	100	100	100	100	100	100
6c	100	100	100	100	50	50	20	20	20	100
7a	100	100	100	100	50	50	20	20	20	20
7b	100	100	100	100	100	100	20	20	20	20
7c	100	100	100	100	100	50	20	20	20	20
8a	100	100	100	50	20	20	20	20	20	20
8b	100	100	100	50	20	20	20	20	20	20
8c	100	100	100	50	20	20	20	20	20	20
9a	100	100	100	100	50	50	20	20	20	20
9b	100	100	100	100	20	50	20	20	20	20
9c	100	100	100	100	20	50	20	20	20	20
10a	100	100	100	50	20	20	20	20	20	20
10b	100	100	100	50	20	20	20	20	20	20
10c	100	100	100	50	20	20	20	20	20	20
