# Supplementary material for: Micrometric pyrite catalyzes abiotic sulfidogenesis from elemental sulfur and hydrogen
Source: Sci Rep. 2024 Jul 31;14:17702. doi: 10.1038/s41598-024-66006-z (PMC11291890; doi:10.1038/s41598-024-66006-z)
Supplement: Supplementary file 2 — Supplementary Information 2. [file 41598_2024_66006_MOESM2_ESM.zip › vandergraaf_et_al2023_pyrite/input/ctasre6_sampleVS.csv]

bottle	0	7	21
46a	100	100	100
46b	100	100	100
46c	100	100	100
47a	100	100	100
47b	100	100	100
47c	100	100	100
48a	100	50	20
48b	100	50	20
48c	100	50	20
49a	100	100	20
49b	100	100	20
49c	100	100	20
