# Supplementary material for: Micrometric pyrite catalyzes abiotic sulfidogenesis from elemental sulfur and hydrogen
Source: Sci Rep. 2024 Jul 31;14:17702. doi: 10.1038/s41598-024-66006-z (PMC11291890; doi:10.1038/s41598-024-66006-z)
Supplement: Supplementary file 2 — Supplementary Information 2. [file 41598_2024_66006_MOESM2_ESM.zip › vandergraaf_et_al2023_pyrite/input/ctasre1_pHcalvalues.csv]

cal_T	0	4	6	8	10	12	14	18	25	63	66	68
4_20	4	3.99	4.01	4.01	4	4	4.05	3.99	4.01	4	4.03	3.99
7_20	7.05	6.99	7.01	7.03	7.02	7.02	7.04	7.01	7.03	7.02	7.05	7.01
10_20	10.06	10.07	10.04	10.06	10.06	10.05	10.07	10.06	10.07	10.06	10.06	10.07
4_80	4.04	4.04	4.1	4.03	4.09	4.05	4.14	4.04	4.09	4.16	4.13	4.12
7_80	7.01	6.99	7.02	7.02	6.99	6.99	7.02	6.99	7.04	7.02	7.09	7.03
10_80	9.67	9.67	9.68	9.67	9.65	9.66	9.68	9.62	9.7	9.73	9.74	9.73
