# Supplementary material for: Micrometric pyrite catalyzes abiotic sulfidogenesis from elemental sulfur and hydrogen
Source: Sci Rep. 2024 Jul 31;14:17702. doi: 10.1038/s41598-024-66006-z (PMC11291890; doi:10.1038/s41598-024-66006-z)
Supplement: Supplementary file 2 — Supplementary Information 2. [file 41598_2024_66006_MOESM2_ESM.zip › vandergraaf_et_al2023_pyrite/input/ctasre1_ferrozine1.csv]

bottle	day	Fe2_mM	Fetot_mM	Fe2_mM_day0	Fetot_mM_day0
1a	0	1.590583942	1.737612457	1.590583942	1.737612457
1b	0	1.561386861	1.684844291	1.561386861	1.684844291
1c	0	1.734379562	1.887266436	1.734379562	1.887266436
1a	4	1.556277372	1.809411765	1.590583942	1.737612457
1b	4	1.481094891	1.719446367	1.561386861	1.684844291
1c	4	1.60080292	1.828442907	1.734379562	1.887266436
1a	6	1.546788321	1.749723183	1.590583942	1.737612457
1b	6	1.457007299	1.722906574	1.561386861	1.684844291
1c	6	1.668686131	1.890726644	1.734379562	1.887266436
1a	8	1.435109489	1.709065744	1.590583942	1.737612457
1b	8	1.356277372	1.640726644	1.561386861	1.684844291
1c	8	1.347518248	1.542110727	1.734379562	1.887266436
1a	10	1.42270073	1.718581315	1.590583942	1.737612457
1b	10	1.178175182	1.323252595	1.561386861	1.684844291
1c	10	0.805912409	0.928788927	1.734379562	1.887266436
1a	12	1.365766423	1.739342561	1.590583942	1.737612457
1b	12	0.716131387	0.827577855	1.561386861	1.684844291
1c	12	0.432919708	0.474636678	1.734379562	1.887266436
1a	14	0.781824818	1.787785467	1.590583942	1.737612457
1b	14	0.489854015	0.545570934	1.561386861	1.684844291
1c	14	0.274525547	0.31200692	1.734379562	1.887266436
1a	18	1.342408759	1.701280277	1.590583942	1.737612457
1b	18	0.269416058	0.291245675	1.561386861	1.684844291
1c	18	0.165766423	0.185709343	1.734379562	1.887266436
2a	0	1.471605839	1.590553633	1.471605839	1.590553633
2b	0	1.55189781	1.628615917	1.55189781	1.628615917
2c	0	1.516861314	1.65716263	1.516861314	1.65716263
2a	18	1.204452555	1.315467128	1.471605839	1.590553633
2b	18	1.379635036	1.478096886	1.55189781	1.628615917
2c	18	1.432189781	1.647647059	1.516861314	1.65716263
3a	0	1.488394161	1.685709343	1.488394161	1.685709343
3b	0	1.39350365	1.540380623	1.39350365	1.540380623
3c	0	1.489854015	1.649377163	1.489854015	1.649377163
3a	18	1.511021898	1.699550173	1.488394161	1.685709343
3b	18	1.348248175	1.570657439	1.39350365	1.540380623
3c	18	1.411751825	1.676193772	1.489854015	1.649377163
4a	0	-0.015255474	-0.005467128	-0.015255474	-0.005467128
4b	0	-0.016715328	-0.00633218	-0.016715328	-0.00633218
4c	0	-0.014525547	-0.005467128	-0.014525547	-0.005467128
4a	18	-0.014525547	-0.005467128	-0.015255474	-0.005467128
4b	18	-0.015255474	-0.005467128	-0.016715328	-0.00633218
4c	18	-0.015255474	-0.005467128	-0.014525547	-0.005467128
5a	0	0.786934307	1.349204152	0.786934307	1.349204152
5b	0	0.697883212	1.387266436	0.697883212	1.387266436
5c	0	0.762116788	1.449550173	0.762116788	1.449550173
5a	4	1.243868613	1.258373702	0.786934307	1.349204152
5b	4	0.772335766	0.790380623	0.697883212	1.387266436
5c	4	1.152627737	1.300761246	0.762116788	1.449550173
5a	6	0.345328467	0.342283737	0.786934307	1.349204152
5b	6	0.343868613	0.340553633	0.697883212	1.387266436
5c	6	1.159927007	1.230692042	0.762116788	1.449550173
5a	8	0.143868613	0.148512111	0.786934307	1.349204152
5b	8	0.203722628	0.208200692	0.697883212	1.387266436
5c	8	0.330729927	0.33449827	0.762116788	1.449550173
5a	10	0.126350365	0.132941176	0.786934307	1.349204152
5b	10	0.162846715	0.166678201	0.697883212	1.387266436
5c	10	0.132189781	0.137266436	0.762116788	1.449550173
5a	12	0.107372263	0.112179931	0.786934307	1.349204152
5b	12	0.167226277	0.151972318	0.697883212	1.387266436
5c	12	0.12270073	0.109584775	0.762116788	1.449550173
5a	14	0.181094891	0.165813149	0.786934307	1.349204152
5b	14	0.207372263	0.190899654	0.697883212	1.387266436
5c	14	0.184744526	0.168408304	0.762116788	1.449550173
5a	18	0.202992701	0.19349481	0.786934307	1.349204152
5b	18	0.179635036	0.164083045	0.697883212	1.387266436
5c	18	0.170875912	0.154567474	0.762116788	1.449550173
10a	0	1.579635036	1.605259516	1.579635036	1.605259516
10b	0	1.354817518	1.629480969	1.354817518	1.629480969
10c	0	1.505912409	1.56200692	1.505912409	1.56200692
10a	4	0.252627737	0.254048443	1.579635036	1.605259516
10b	4	0.354817518	0.353529412	1.354817518	1.629480969
10c	4	0.221970803	0.222906574	1.505912409	1.56200692
10a	6	0.075255474	0.081903114	1.579635036	1.605259516
10b	6	0.187664234	0.18916955	1.354817518	1.629480969
10c	6	0.079635036	0.087093426	1.505912409	1.56200692
10a	8	0.006642336	0.015294118	1.579635036	1.605259516
10b	8	0.038759124	0.045570934	1.354817518	1.629480969
10c	8	0.040218978	0.046435986	1.505912409	1.56200692
10a	10	0.005182482	0.012698962	1.579635036	1.605259516
10b	10	0.005912409	0.014429066	1.354817518	1.629480969
10c	10	0.014671533	0.022214533	1.505912409	1.56200692
10a	12	0.002262774	0.010968858	1.579635036	1.605259516
10b	12	0.032189781	0.038650519	1.354817518	1.629480969
10c	12	-0.007956204	0.000588235	1.505912409	1.56200692
10a	14	-0.010145985	-0.002871972	1.579635036	1.605259516
10b	14	0.017591241	0.02567474	1.354817518	1.629480969
10c	14	-0.013065693	-0.003737024	1.505912409	1.56200692
10a	18	-0.008686131	-0.000276817	1.579635036	1.605259516
10b	18	0.023430657	0.030865052	1.354817518	1.629480969
10c	18	0.018321168	0.026539792	1.505912409	1.56200692
