# Supplementary material for: Micrometric pyrite catalyzes abiotic sulfidogenesis from elemental sulfur and hydrogen
Source: Sci Rep. 2024 Jul 31;14:17702. doi: 10.1038/s41598-024-66006-z (PMC11291890; doi:10.1038/s41598-024-66006-z)
Supplement: Supplementary file 2 — Supplementary Information 2. [file 41598_2024_66006_MOESM2_ESM.zip › vandergraaf_et_al2023_pyrite/input/ctasre4_pHcalvalues.csv]

cal_T	0	15.75	20.75	27.75	39.65	44.75	50	64.2	68	87.6	97.25	111.5	120.8	160.25	166.15	207.5	266.25	502.5
4_20	4.02	4.03	4.02	4.01	4.02	4.06	4.01	4.02	4.04	4.03	4	4.01	4	4.02	4.01	4.03	4.01	4
7_20	7.04	7.05	7.06	7.03	7.03	7.11	7.03	7.05	7.06	7.07	7.03	7.04	7.03	7.05	7.04	7.04	7.05	7.03
10_20	10.07	10.07	10.08	10.05	10.07	10.15	10.06	10.07	10.07	10.07	10.07	10.07	10.07	10.06	10.06	10.08	10.07	10.06
4_80	4.12	4.13	4.15	4.07	4.08	4.01	4.09	4.09	4.14	4.16	4.06	4.11	4.1	4.07	4.08	4.14	4.09	4.16
7_80	7.05	7.08	7.13	7.02	7.03	7.04	7.06	7.05	7.09	7.12	7.03	7.09	7.05	7.03	7	7.03	7.03	7.1
10_80	9.77	9.77	9.79	9.69	9.74	10.07	9.74	9.75	9.76	9.8	9.7	9.77	9.73	9.71	9.68	9.7	9.72	9.84
