# Supplementary material for: Micrometric pyrite catalyzes abiotic sulfidogenesis from elemental sulfur and hydrogen
Source: Sci Rep. 2024 Jul 31;14:17702. doi: 10.1038/s41598-024-66006-z (PMC11291890; doi:10.1038/s41598-024-66006-z)
Supplement: Supplementary file 2 — Supplementary Information 2. [file 41598_2024_66006_MOESM2_ESM.zip › vandergraaf_et_al2023_pyrite/input/ctasre4_sampleVS.csv]

bottle	0	15.75	20.75	27.75	39.65	44.75	50	64.2	68	87.6	97.25	111.5	120.8	160.25	207.5	266.25	502.5
29a	100	100	100	100	100	100	100	100	100	100	100	50	50	50	20	20	20
29b	100	100	100	100	100	100	100	100	100	100	100	50	50	50	20	20	20
29c	100	100	100	100	100	100	100	100	100	100	100	50	50	50	20	20	20
30a		100	100	100	100	100	100	100	100	100	100	50	50	50	20	20	20
30b		100	100	100	100	100	100	100	100	100	100	50	50	50	20	20	20
30c		100	100	100	100	100	100	100	100	100	100	50	50	50	20	20	20
31a		100	100	100	100	100	100	100	100	100	100	100	100	100	100	100	100
31b		100	100	100	100	100	100	100	100	100	100	100	100	100	100	100	100
31c		100	100	100	100	100	100	100	100	100	100	100	100	100	100	100	100
