# Supplementary material for: Micrometric pyrite catalyzes abiotic sulfidogenesis from elemental sulfur and hydrogen
Source: Sci Rep. 2024 Jul 31;14:17702. doi: 10.1038/s41598-024-66006-z (PMC11291890; doi:10.1038/s41598-024-66006-z)
Supplement: Supplementary file 2 — Supplementary Information 2. [file 41598_2024_66006_MOESM2_ESM.zip › vandergraaf_et_al2023_pyrite/input/ctasre3_sampleVS.csv]

bottle	0	0	2	4	5	8	9	13	14	24	34	43	52	65
21a	100		100	100		100
21b	100		100	100		100
21c	100		100	100	50
21d	100		50	50
22a	100			100				100		100
22b	100			100				100		100
22c	100			100				100		100
23a	100		100	100				100		100	100	100	50	50
23b	100		100	100				100		100	100	100	100	50
23c	100		100	100				100		100	100	100	100	50
24a				100		100			100	100	50	50	20	20
25a							100			100	100
25b							100			100	100
25c							100			100	100
25d							100			100	100
