# Supplementary material for: Micrometric pyrite catalyzes abiotic sulfidogenesis from elemental sulfur and hydrogen
Source: Sci Rep. 2024 Jul 31;14:17702. doi: 10.1038/s41598-024-66006-z (PMC11291890; doi:10.1038/s41598-024-66006-z)
Supplement: Supplementary file 2 — Supplementary Information 2. [file 41598_2024_66006_MOESM2_ESM.zip › vandergraaf_et_al2023_pyrite/input/ctasre3_liqV.csv]

bottle	0	2	4	5	8	9	13	14	24	34	43	52	65
21a	50	48.5	47		45.5
21b	50	48.5	47		45.5
21c	50	48.5	47	45.5
21d	50	48.5	47
22a	48.5	48.5	47				45.5		44
22b	48.5	48.5	47				45.5		44
22c	48.5	48.5	47				45.5		44
23a	50	48.5	47				45.5		44	42.5	41	39.5	38
23b	50	48.5	47				45.5		44	42.5	41	39.5	38
23c	50	48.5	47				45.5		44	42.5	41	39.5	38
24a			50		48.5			47	45.5	44	42.5	41	39.5
25a						50			48.5	47
25b						50			48.5	47
25c						50			48.5	47
25d						50			48.5	47
