# Supplementary material for: Micrometric pyrite catalyzes abiotic sulfidogenesis from elemental sulfur and hydrogen
Source: Sci Rep. 2024 Jul 31;14:17702. doi: 10.1038/s41598-024-66006-z (PMC11291890; doi:10.1038/s41598-024-66006-z)
Supplement: Supplementary file 2 — Supplementary Information 2. [file 41598_2024_66006_MOESM2_ESM.zip › vandergraaf_et_al2023_pyrite/input/ctasre2_liqV.csv]

bottle	0	2	4	6	8	10	12	14	16	18	21	24	28	31	36	37	45	56	97
11a	50	48.5	47	45.5	44	44	42.5	42.5	42.5	42.5	41	39.5	41	39.5	39.5	39.5	39.5	38	38
11b	50	48.5	47	45.5	44	44	42.5	42.5	42.5	42.5	41	39.5	41	39.5	39.5	39.5	39.5	38	38
11c	50	48.5	47	45.5	44	44	42.5	42.5	42.5	42.5	41	39.5	41	39.5	39.5	39.5	39.5	38	38
12a	50	48.5	47	45.5	44	44	42.5	42.5	42.5	42.5	41	39.5	41	39.5	39.5	39.5	39.5	38	38
12b	50	48.5	47	45.5	44	44	42.5	42.5	42.5	42.5	41	39.5	41	39.5	39.5	39.5	39.5	38	38
12c	50	48.5	47	45.5	44	44	42.5	42.5	42.5	42.5	41	39.5	41	39.5	39.5	39.5	39.5	38	38
13a	50	48.5	47	45.5	44	44	44	42.5	42.5	42.5	41	39.5	41	39.5	41	39.5	39.5	38
13b	50	48.5	47	45.5	44	44	44	42.5	42.5	42.5	41	39.5	41	39.5	41	39.5	39.5	38
13c	50	48.5	47	45.5	44	44	44	42.5	42.5	42.5	41	39.5	41	39.5	41	39.5	39.5	38
14a	50	48.5	47	45.5	44	44	44	42.5	41	39.5	38	36.5	38	36.5	38	36.5	36.5	35
14b	50	48.5	47	45.5	44	44	44	42.5	41	39.5	38	36.5	38	36.5	38	36.5	36.5	35
14c	50	48.5	47	45.5	44	44	44	42.5	41	39.5	38	36.5	38	36.5	38	36.5	36.5	35
15a	50	48.5	47	45.5	44	42.5	42.5	42.5	41	41	39.5	38	39.5	38	38	38	38	38
15b	50	48.5	47	45.5	44	42.5	42.5	42.5	41	41	39.5	38	39.5	38	38	38	38	38
15c	50	48.5	47	45.5	44	42.5	42.5	42.5	41	41	39.5	38	39.5	38	38	38	38	38
16a	50	48.5	47	45.5	44	42.5	41	39.5	39.5	38	36.5	35	36.5	35	35	35	35	35
16b	50	48.5	47	45.5	44	42.5	41	39.5	39.5	38	36.5	35	36.5	35	35	35	35	35
16c	50	48.5	47	45.5	44	42.5	41	39.5	39.5	38	36.5	35	36.5	35	35	35	35	35
17a		50	48.5	47	45.5	44	42.5	41	39.5	38	36.5	35	35	33.5	33.5	33.5	32	32
17b		50	48.5	47	45.5	44	42.5	41	39.5	38	36.5	35	35	33.5	33.5	33.5	32	32
17c		50	48.5	47	45.5	44	42.5	41	39.5	38	36.5	35	35	33.5	33.5	33.5	32	32
19a		50	48.5	47	45.5	44	42.5	41	39.5	38	38	38	38	38	38	38	38	38
19b		50	48.5	47	45.5	44	42.5	41	39.5	38	38	38	38	38	38	38	38	38
19c		50	48.5	47	45.5	44	42.5	41	39.5	38	38	38	38	38	38	38	38	38
20a		50	48.5	47	45.5	44	42.5	41	39.5	38	36.5	35	35	33.5	33.5	33.5	32	32
20b		50	48.5	47	45.5	44	42.5	41	39.5	38	36.5	35	35	33.5	33.5	33.5	32	32
20c		50	48.5	47	45.5	44	42.5	41	39.5	38	36.5	35	35	33.5	33.5	33.5	32	32
