# Supplementary material for: Micrometric pyrite catalyzes abiotic sulfidogenesis from elemental sulfur and hydrogen
Source: Sci Rep. 2024 Jul 31;14:17702. doi: 10.1038/s41598-024-66006-z (PMC11291890; doi:10.1038/s41598-024-66006-z)
Supplement: Supplementary file 2 — Supplementary Information 2. [file 41598_2024_66006_MOESM2_ESM.zip › vandergraaf_et_al2023_pyrite/input/ctasre5_H2S.csv]

bottle	0	7	18
41a	0	0.22	0.32
41b	0	0.2	0.33
41c	0	0.21	0.29
42a	0	0	0
42b	0	0	0
42c	0	0	0
43a	0.07	0.4	0.33
43b	0.06	0.36	0.3
43c	0.1	0.41	0.28
44a	0.09		0
44b	0.07		0
44c	0.08		0
45a	0	0	0
45b	0	0	0
45c	0	0	0
