# Supplementary material for: Micrometric pyrite catalyzes abiotic sulfidogenesis from elemental sulfur and hydrogen
Source: Sci Rep. 2024 Jul 31;14:17702. doi: 10.1038/s41598-024-66006-z (PMC11291890; doi:10.1038/s41598-024-66006-z)
Supplement: Supplementary file 2 — Supplementary Information 2. [file 41598_2024_66006_MOESM2_ESM.zip › vandergraaf_et_al2023_pyrite/input/ctasre2_sampleVS.csv]

bottle	0	2	4	6	8	10	12	14	16	18	21	24	28	31	36	37	45	56	97
11a	100	100	100	100		100				100		100					100		100
11b	100	100	100	100		100				100		100					100		100
11c	100	100	100	100		100				100		100					100		100
12a	100	100	100	100		100				100		100					100		100
12b	100	100	100	100		100				100		100					100		100
12c	100	100	100	100		100				100		100					100		100
13a	100	100	100	100			100			100		100		100	100		100	100
13b	100	100	100	100			100			100		100		100	100		100	100
13c	100	100	100	100			100			100		100		100	100		100	100
14a	100	100	100	50			50	50	20	50		20		20	20		20	20
14b	100	100	100	50			50	20	20	50		20		20	20		20	20
14c	100	100	100	50			50	20	20	20		20		20	20		20	20
15a	100	50	25	25	20	20		20		20		20
15b	100	50	25	25	20	20		20		20		20
15c	100	50	25	25	20	20		20		20		20
16a	100	50	25	25	20	20	20		20	20		20
16b	100	50	25	25	20	20	20		20	20		20
16c	100	50	25	25	20	20	20		20	20		20
17a		100	100	100	100	100	100	100	100	100	100	100	100			50
17b		100	100	100	100	50	20	20	20	20	20	20	20			20
17c		100	100	100	100	100	50	50	20	20	20	20	20			20
19a		100	25	25	20	20	20	20	20			20	20
19b		100	25	25	20	20	20	20	20			20	20
19c		100	25	25	20	20	20	20	20			20	20
20a		100	100	100	100	100	20	20	20	20	20	20	20			20
20b		100	100	100	100	100	20	20	20	20	20	20	20			20
20c		100	100	100	100	100	20	20	20	20	20	20	20			20
