# Supplementary material for: Micrometric pyrite catalyzes abiotic sulfidogenesis from elemental sulfur and hydrogen
Source: Sci Rep. 2024 Jul 31;14:17702. doi: 10.1038/s41598-024-66006-z (PMC11291890; doi:10.1038/s41598-024-66006-z)
Supplement: Supplementary file 2 — Supplementary Information 2. [file 41598_2024_66006_MOESM2_ESM.zip › vandergraaf_et_al2023_pyrite/input/ctasre5_sampleVS.csv]

bottle	0	7	18
41a	100	20	20
41b	100	20	20
41c	100	20	20
42a	100	100	100
42b	100	100	100
42c	100	100	100
43a	100	50	20
43b	100	50	20
43c	100	50	20
44a	100		100
44b	100		100
44c	100		100
45a	100	100	100
45b	100	100	100
45c	100	100	100
