# Supplementary material for: Micrometric pyrite catalyzes abiotic sulfidogenesis from elemental sulfur and hydrogen
Source: Sci Rep. 2024 Jul 31;14:17702. doi: 10.1038/s41598-024-66006-z (PMC11291890; doi:10.1038/s41598-024-66006-z)
Supplement: Supplementary file 2 — Supplementary Information 2. [file 41598_2024_66006_MOESM2_ESM.zip › vandergraaf_et_al2023_pyrite/input/ctasre4_ferr4.csv]

bottle	hour	Fe2_mM	Fetotal_mM
30a	15.75	1.305299145	1.724938272
30b	15.75	1.551452991	1.815473251
30c	15.75	1.430940171	1.795925926
30a	20.75	1.454017094	1.694074074
30b	20.75	1.413846154	1.884403292
30c	20.75	1.480512821	1.802098765
30a	27.75	1.530940171	1.718765432
30b	27.75	1.444615385	1.682757202
30c	27.75	1.456581197	1.799012346
30a	39.65	1.436068376	1.790781893
30b	39.65	1.514700855	1.716707819
30c	39.65	1.462564103	1.742427984
30a	44.75	1.401880342	1.70436214
30b	44.75	1.393333333	1.614855967
30c	44.75	1.318974359	1.563415638
30a	50	1.372820513	1.643662551
30b	50	1.369401709	1.522263374
30c	50	1.302735043	1.472880658
30a	64.2	1.095897436	1.260946502
30b	64.2	0.937777778	1.0418107
30c	64.2	1.046324786	1.16218107
30a	68	1.014700855	1.166296296
30b	68	0.893333333	0.970823045
30c	68	0.918974359	1.055185185
30a	87.6	0.525811966	0.581934156
30b	87.6	0.552307692	0.593251029
30c	87.6	0.652307692	0.683786008
30a	97.25	0.376239316	0.386460905
30b	97.25	0.435213675	0.45744856
30c	97.25	0.505299145	0.5418107
30a	111.5	0.193333333	0.20127572
30b	111.5	0.271965812	0.284609053
30c	111.5	0.351452991	0.367942387
30a	120.8	0.134358974	0.141604938
30b	120.8	0.208717949	0.214650206
30c	120.8	0.277948718	0.289753086
30a	160.25	0.016410256	0.023292181
30b	160.25	0.052307692	0.060329218
30c	160.25	0.060854701	0.068559671
30a	266.25	0.078803419	0.089135802
30b	266.25	0.052307692	0.061358025
30c	266.25	0.029230769	0.039753086
31a	15.75	-0.008376068	0.028436214
31b	15.75	-0.004957265	0.055185185
31c	15.75	-0.008376068	0.067530864
31a	87.6	-0.01008547	-0.001399177
31b	87.6	-0.01008547	-0.00654321
31c	87.6	-0.01008547	-0.005514403
31a	160.25	-0.009230769	-0.00654321
31b	160.25
31c	160.25	-0.01008547	0.010946502
31a	266.25	-0.01008547	-0.005514403
31b	266.25	-0.010940171	-0.00654321
31c	266.25	-0.01008547	-0.00654321
