# Supplementary material for: Micrometric pyrite catalyzes abiotic sulfidogenesis from elemental sulfur and hydrogen
Source: Sci Rep. 2024 Jul 31;14:17702. doi: 10.1038/s41598-024-66006-z (PMC11291890; doi:10.1038/s41598-024-66006-z)
Supplement: Supplementary file 2 — Supplementary Information 2. [file 41598_2024_66006_MOESM2_ESM.zip › vandergraaf_et_al2023_pyrite/input/H2_test_average.csv]

bottle	0	7	21
46A	2.718153054	1.359076527	2.063782874
46B	1.107395689	2.16445521	1.057059521
46C	0.906051018	4.983280599	1.258404192
47A	1.157731856	2.214791377	4.228238084
47B	1.963110539	1.208068024	1.711429701
47C		1.208068024	1.661093533
air	0.436246786	0.369131896	0.637591457
