# Supplementary material for: Micrometric pyrite catalyzes abiotic sulfidogenesis from elemental sulfur and hydrogen
Source: Sci Rep. 2024 Jul 31;14:17702. doi: 10.1038/s41598-024-66006-z (PMC11291890; doi:10.1038/s41598-024-66006-z)
Supplement: Supplementary file 2 — Supplementary Information 2. [file 41598_2024_66006_MOESM2_ESM.zip › vandergraaf_et_al2023_pyrite/input/ctasre1_ph.csv]

bottle	0	4	6	8	10	12	14	18	25	63	65	66	68
1a	4.03	4.16	4.25	4.25	4.25	4.17	4.34	4.21	4.27	3.21
1b	4.13	4.5	4.61	4.63	3.76	3.34	3.18	3.1	3.16	3.19
1c	4.15	4.67	4.68	3.91	3.27	3.12	3.02	2.99	3.17	3.21
2a	4.24	4.65	4.75	4.69	4.34	4.24		4.13	4.23	4.59
2b	4.19	4.62	4.73	4.73	4.78	4.86		4.27	4.24	4.35		3.35	3.29
2c	4.17	4.52	4.68	4.67	4.63	4.66		4.78	4.79	4.67		3.38	3.17
3a	4.18	4.24	4.33	4.36		4.39		4.56	4.72	4.97
3b	4.17	4.31	4.38	4.46		4.57		4.7	4.84	3.08
3c	4.16	4.32	4.4	4.42		4.51		4.74	4.8	3.11
4a	4.14	4.06	4.05	4.06		4.05		4.2	4.21	4.3
4b	4.19	4.18	4.2	3.96		4.26		4.3	4.45	4.9
4c	4.18	3.98	4.07	3.87		4.1		4.28	4.33	4.45
5a	4.07	4.5	3.4	3.29	3.25	3.28	3.27	3.35	3.41	3.34
5b	4.21	3.95	3.5	3.42	3.32	3.39	3.17	3.37	3.42	3.36
5c	3.97	5.05	4.75	3.41	3.23	3.28	3.23	3.32	3.42	3.41
6a	4.11	4.13	4.26	4.41	4.43	3.36	3.13	3.16	3.26	3.19
6b	4.11	4.21	4.21	4.23	4.21	4.2	4.18	4.08	4.25	4.21
6c	4.2	4.69	4.6	3.37	3.13	3.11	3.11	3.1	3.25	3.16
7a	4.21	4.67	4.34	3.27	3.09	3.11	3.15	3.13	3.2	3.02
7b	4.19	4.5	4.62	4.6	4.55	3.58	3.15	2.98	3.09	3.17
7c	4.19	4.67	4.8	3.92	3.28	3.04	3.05	3.02	3.12	3.05
8a	4.18	3.32	3.13	3.07	2.95	2.95	2.99	2.95	3.08	3.09
8b	4.26	3.12	3.11	3.07	2.98	2.98	3.15	3.03	3.17	3.14
8c	4.1	3.09	3.04	3.06	2.96	3.02	3.02	3.03		2.97
9a	4.14	4.47	4.57	4.55	3.76	3.11	3.01	3.05	3.14	3.04
9b	4.22	4.4	4.69	3.41	3.04	2.99	3.08	3.03	3.17	3.08
9c	4.18	4.69	4.19	3.41	3.04	3.03	3.03	3.12	3.19	3.08
10a	4.22	2.94	2.89	2.98	2.76	2.91	2.94	2.97	3	2.97
10b	4.2	2.9	2.91	2.91	2.71	2.83	2.88	2.96	2.94	2.79
10c	4.26	2.89	2.86	2.96	2.83	2.86	2.81	2.93	2.91	2.92
