# Supplementary material for: Micrometric pyrite catalyzes abiotic sulfidogenesis from elemental sulfur and hydrogen
Source: Sci Rep. 2024 Jul 31;14:17702. doi: 10.1038/s41598-024-66006-z (PMC11291890; doi:10.1038/s41598-024-66006-z)
Supplement: Supplementary file 2 — Supplementary Information 2. [file 41598_2024_66006_MOESM2_ESM.zip › vandergraaf_et_al2023_pyrite/input/ctasre3_pHcalvalues.csv]

cal_T	0	0	2	4	5	8	9	13	14	24	34	43	52	65
4_20	4		4.03	3.99	3.98					3.98	4.02	4.01	4.01	4
7_20	7.04		7.05	7.01	7					7	7.04	7.03	7.04	7.03
10_20	10.07		10.06	10.07	10.07					10.05	10.07	10.07	10.06	10.06
4_80	4.06		4.13	4.12	4.04					3.98	4.17	4.13	4.08	4.16
7_80	6.98		7.09	7.03	6.98					6.93	7.12	7.1	7	7.1
10_80	9.66		9.74	9.73	9.68					9.63	9.79	9.79	9.68	9.84
4_60				4.15						3.97
7_60				7.11						6.92
10_60				9.9						9.74
4_40	3.95			4.1						3.99
7_40	6.95			7.08						6.96
10_40	9.79			9.99						9.91
