# Supplementary material for: Micrometric pyrite catalyzes abiotic sulfidogenesis from elemental sulfur and hydrogen
Source: Sci Rep. 2024 Jul 31;14:17702. doi: 10.1038/s41598-024-66006-z (PMC11291890; doi:10.1038/s41598-024-66006-z)
Supplement: Supplementary file 2 — Supplementary Information 2. [file 41598_2024_66006_MOESM2_ESM.zip › vandergraaf_et_al2023_pyrite/input/ctasre-decriptions.csv]

bottles	description
1	confirm
2	no H2
3	no H2S
4	no Fe2+ (L-cys)
5	Fe3+
6	glucose
7	double S0
8	no YE
9	HCl instead of H2SO4
10	acidified dH2O
11	pH2, 80'c medium
12	pH2, 80'c water
13	pH4, 60'c medium
14	pH4, 60'c water
15	pH6, 80'C, medium
16	pH6, 80'C, water
17	pH4, 80'C, medium
19	pH4, 80'C, higher H2S, medium,
20	pH4, 80'C, no CO2, medium
30	medium no YE, H2, H2S, Fe2+
31	medium no YE, H2, H2S, no Fe2+
