# Supplementary material for: Micrometric pyrite catalyzes abiotic sulfidogenesis from elemental sulfur and hydrogen
Source: Sci Rep. 2024 Jul 31;14:17702. doi: 10.1038/s41598-024-66006-z (PMC11291890; doi:10.1038/s41598-024-66006-z)
Supplement: Supplementary file 2 — Supplementary Information 2. [file 41598_2024_66006_MOESM2_ESM.zip › vandergraaf_et_al2023_pyrite/input/ctasre6_H2S.csv]

bottle	0	7	21
46a	0.13	0	0
46b	0.1	0	0
46c	0.1	0	0
47a	0.13	0.06	0
47b	0.11	0.05	0
47c	0.13	0.05	0
48a	0.09	0.58	0.4
48b	0.15	0.5	0.34
48c	0.11	0.61	0.38
49a	0.13	0.07	0.2
49b	0.15	0.42	0.33
49c	0.1	0.06	0.24
