# Supplementary material for: Micrometric pyrite catalyzes abiotic sulfidogenesis from elemental sulfur and hydrogen
Source: Sci Rep. 2024 Jul 31;14:17702. doi: 10.1038/s41598-024-66006-z (PMC11291890; doi:10.1038/s41598-024-66006-z)
Supplement: Supplementary file 2 — Supplementary Information 2. [file 41598_2024_66006_MOESM2_ESM.zip › vandergraaf_et_al2023_pyrite/input/ctasre4_liqV.csv]

bottle	0	15.75	20.75	27.75	39.65	44.75	50	64.2	68	87.6	97.25	111.5	120.8	160.25	207.5	266.25	502.5
29a	50	48.5	47	45.5	44	32.5	31	29.5	28	26.5	25	23.5	22	20.5	19	17.5	16
29b	50	48.5	47	45.5	44	42.5	41	39.5	38	36.5	35	33.5	32	30.5	29	27.5	26
29c	50	48.5	47	45.5	44	42.5	41	39.5	38	36.5	35	33.5	32	30.5	29	27.5	26
30a		50	48.5	47	45.5	34	32.5	31	29.5	28	26.5	25	23.5	22	20.5	19	17.5
30b		50	48.5	47	45.5	44	42.5	41	39.5	38	36.5	35	33.5	32	30.5	29	27.5
30c		50	48.5	47	45.5	44	42.5	41	39.5	38	36.5	35	33.5	32	30.5	29	27.5
31a		50	48.5	47	45.5	44	42.5	41	39.5	38	36.5	35	33.5	32	30.5	29	27.5
31b		50	48.5	47	45.5	44	42.5	41	39.5	38	36.5	35	33.5	32	30.5	29	27.5
31c		50	48.5	47	45.5	44	42.5	41	39.5	38	36.5	35	33.5	32	30.5	29	27.5
