# Supplementary material for: Micrometric pyrite catalyzes abiotic sulfidogenesis from elemental sulfur and hydrogen
Source: Sci Rep. 2024 Jul 31;14:17702. doi: 10.1038/s41598-024-66006-z (PMC11291890; doi:10.1038/s41598-024-66006-z)
Supplement: Supplementary file 2 — Supplementary Information 2. [file 41598_2024_66006_MOESM2_ESM.zip › vandergraaf_et_al2023_pyrite/input/ctasre5_liqV.csv]

bottle	0	7	18
41a	50	48.5	47
41b	50	48.5	47
41c	50	48.5	47
42a	50	48.5	47
42b	50	48.5	47
42c	50	48.5	47
43a	50	48.5	47
43b	50	48.5	47
43c	50	48.5	47
44a	50		48.5
44b	50		48.5
44c	50		48.5
45a	50	48.5	47
45b	50	48.5	47
45c	50	48.5	47
