# Supplementary material for: Micrometric pyrite catalyzes abiotic sulfidogenesis from elemental sulfur and hydrogen
Source: Sci Rep. 2024 Jul 31;14:17702. doi: 10.1038/s41598-024-66006-z (PMC11291890; doi:10.1038/s41598-024-66006-z)
Supplement: Supplementary file 2 — Supplementary Information 2. [file 41598_2024_66006_MOESM2_ESM.zip › vandergraaf_et_al2023_pyrite/input/phreeqc/sulfide_species_pH.csv]

species	1	2	3	4	5	6	7	8
Total sulfide (mol)	0.2077000000000000000	0.2077000000000000000	0.2077000000000000000	0.2077000000000000000	0.2077000000000000000	0.2077000000000000000	0.2077000000000000000	0.2077000000000000000
H2S	0.2076000000000000000	0.2060000000000000000	0.1495000000000000000	0.0347600000000000000	0.0004206000000000000	0.0004210000000000000	0.0000423700000000000	0.0000044460000000000
Fe(HS)2	0.0000100000000000000	0.0008392000000000000	0.0287200000000000000	0.0841200000000000000	0.1000000000000000000	0.1000000000000000000	0.1000000000000000000	0.1000000000000000000
HS-	0.0000010000000000000	0.0000100000000000000	0.0000712300000000000	0.0001700000000000000	0.0002000000000000000	0.0002034000000000000	0.0002051000000000000	0.0002200000000000000
Fe(HS)3-	0.0000000010000000000	0.0000009000000000000	0.0002182000000000000	0.0015000000000000000	0.0020000000000000000	0.0021700000000000000	0.0022000000000000000	0.0023000000000000000
S52-	0.0000000000000500000	0.0000000000046510000	0.0000000003300000000	0.0000000080000000000	0.0000000900000000000	0.0000009000000000000	0.0000100000000000000	0.0001000000000000000
S42-	0.0000000000000400000	0.0000000000034000000	0.0000000002400000000	0.0000000060000000000	0.0000000700000000000	0.0000007000000000000	0.0000070000000000000	0.0000700000000000000
S62-	0.0000000000000020000	0.0000000000001900000	0.0000000000134900000	0.0000000003000000000	0.0000000040000000000	0.0000000400000000000	0.0000004000000000000	0.0000040000000000000
S2-	0.0000000000000001000	0.0000000000000090000	0.0000000000006000000	0.0000000000140000000	0.0000000001700000000	0.0000000020000000000	0.0000000180000000000	0.0000001800000000000
S32-	0.0000000000000000200	0.0000000000000016000	0.0000000000001000000	0.0000000000028000000	0.0000000000300000000	0.0000000004000000000	0.0000000034000000000	0.0000000300000000000
S22-	0.0000000000000000016	0.0000000000000001450	0.0000000000000100000	0.0000000000002400000	0.0000000000030000000	0.0000000000300000000	0.0000000003000000000	0.0000000030000000000
