# Supplementary material for: Micrometric pyrite catalyzes abiotic sulfidogenesis from elemental sulfur and hydrogen
Source: Sci Rep. 2024 Jul 31;14:17702. doi: 10.1038/s41598-024-66006-z (PMC11291890; doi:10.1038/s41598-024-66006-z)
Supplement: Supplementary file 2 — Supplementary Information 2. [file 41598_2024_66006_MOESM2_ESM.zip › vandergraaf_et_al2023_pyrite/input/phreeqc/sulfide_species_pH_revised.csv]

species	1	2	3	4	5	6	7	8
Total sulfide (mol)	0.001	0.001	0.001	0.001	0.001	0.001	0.001	0.001
Fe(HS)2	2.70E-11	0.000000003	0.00000025	0.00002	0.0003	0.00047	0.00049	0.00046
HS-	0.000000001	0.000000035	0.00000034	0.0000033	0.00015	0.000016	0.000016	0.000019
S52-	1.70E-16	1.40E-14	1.40E-12	1.40E-10	5.10E-09	0.000000064	0.00000066	0.0000075
S42-	1.20E-16	9.70E-15	9.40E-13	9.00E-11	3.40E-09	0.000000043	0.00000044	0.000005
Fe(HS)3-	1.10E-17	1.00E-14	9.40E-12	7.70E-09	0.00000042	0.0000008	0.00000086	0.00000093
H2S	0.001	0.001	0.001	0.00095	0.00036	0.000046	0.0000046	0.00000054
S62-	2.00E-18	6.00E-16	6.00E-14	6.00E-12	2.20E-10	2.80E-09	0.000000029	0.00000033
S2-	2.40E-19	1.70E-17	1.50E-15	1.50E-13	5.50E-12	7.30E-11	7.50E-10	8.60E-09
S32-	5.60E-20	4.00E-18	4.00E-16	4.00E-14	1.50E-12	1.90E-11	1.95E-10	2.20E-09
S22-	4.40E-21	3.00E-19	3.00E-17	3.00E-15	1.10E-13	1.40E-12	1.50E-11	1.70E-10
