# Supplementary material for: Micrometric pyrite catalyzes abiotic sulfidogenesis from elemental sulfur and hydrogen
Source: Sci Rep. 2024 Jul 31;14:17702. doi: 10.1038/s41598-024-66006-z (PMC11291890; doi:10.1038/s41598-024-66006-z)
Supplement: Supplementary file 2 — Supplementary Information 2. [file 41598_2024_66006_MOESM2_ESM.zip › vandergraaf_et_al2023_pyrite/input/phreeqc/sulfide_species_pH.xlsx]

## Sheet: Sheet1
species	1	2	3	4	5	6	7	8
Total sulfide (mol)	0.2077	0.2077	0.2077	0.2077	0.2077	0.2077	0.2077	0.2077
H2S	0.2076	0.206	0.1495	0.03476	0.0004206	0.000421	4.237e-05	4.446e-06
Fe(HS)2	1e-05	0.0008392	0.02872	0.08412	0.1	0.1	0.1	0.1
HS-	1e-06	1e-05	7.123e-05	0.00017	0.0002	0.0002034	0.0002051	0.00022
Fe(HS)3-	1e-09	9e-07	0.0002182	0.0015	0.002	0.00217	0.0022	0.0023
S52-	5e-14	4.651e-12	3.3e-10	8e-09	9e-08	9e-07	1e-05	0.0001
S42-	4e-14	3.4e-12	2.4e-10	6e-09	7e-08	7e-07	7e-06	7e-05
S62-	2e-15	1.9e-13	1.349e-11	3e-10	4e-09	4e-08	4e-07	4e-06
S2-	1e-16	9e-15	6e-13	1.4e-11	1.7e-10	2e-09	1.8e-08	1.8e-07
S32-	2e-17	1.6e-15	1e-13	2.8e-12	3e-11	4e-10	3.4e-09	3e-08
S22-	1.6e-18	1.45e-16	1e-14	2.4e-13	3e-12	3e-11	3e-10	3e-09
