# Supplementary material for: Micrometric pyrite catalyzes abiotic sulfidogenesis from elemental sulfur and hydrogen
Source: Sci Rep. 2024 Jul 31;14:17702. doi: 10.1038/s41598-024-66006-z (PMC11291890; doi:10.1038/s41598-024-66006-z)
Supplement: Supplementary file 2 — Supplementary Information 2. [file 41598_2024_66006_MOESM2_ESM.zip › vandergraaf_et_al2023_pyrite/input/phreeqc/FeS_SI_T80_pH_revised.csv]

species	1	2	3	4	5	6	7	8
Pyrite	-0.32	3.72	7.64	11.55	14.73	16.91	18.93	20.9
Pyrrhotite	-4.88	-2.83	-0.91	1.05	2.62	3.7	4.7	5.62
Mackinawite	-5.33	-3.29	-1.36	0.6	2.16	3.25	4.25	5.17
FeS (ppt)	-6.06	-4.02	-2.09	-0.14	1.43	2.52	3.51	4.43
