# Supplementary material for: Micrometric pyrite catalyzes abiotic sulfidogenesis from elemental sulfur and hydrogen
Source: Sci Rep. 2024 Jul 31;14:17702. doi: 10.1038/s41598-024-66006-z (PMC11291890; doi:10.1038/s41598-024-66006-z)
Supplement: Supplementary file 2 — Supplementary Information 2. [file 41598_2024_66006_MOESM2_ESM.zip › vandergraaf_et_al2023_pyrite/input/phreeqc/FeS_SI_T80_pH.csv]

species	1	2	3	4	5	6	7	8
Pyrrhotite	-5.83	-3.78	-1.88	0.09	1.92	3.13	4.1	5.03
FeS (ppt)	-7.13	-5.05	-3.08	-1.1	0.73	1.94	2.91	3.81
Mackinawite	-6.5	-4.32	-2.35	-0.37	1.47	2.67	3.64	4.54
Pyrite	3.98	5.78	7.35	8.85	10.08	10.27	10.05	9.72
Cu metal	-4.05	-3.52	-4.02	-4.52	-4.66	-3.25	-1.23	0.97
Covellite	3.61	3.85	2.95	1.96	1.23	1.62	2.46	3.43
Chalcocite	5.12	5.88	4.5	3	2.13	3.94	6.79	9.96
ZnS (am.)	-5.79	-3.75	-2.94	-2.91	-2.77	-2.08	-1.16	-0.18
Wurtzite	-5.31	-3.28	-2.47	-2.44	-2.3	-1.61	-0.69	0.28
Sphalerite	-3.74	-1.71	-0.89	-0.86	-0.73	-0.03	0.88	1.87
Sulfur	0.43	0.14	-0.26	-0.74	-1.34	-2.36	-3.54	-4.77
